# Supplementary material for: Management of genetic erosion: The (successful) case study of the pear (Pyrus communis L.) germplasm of the Lazio region (Italy)
Source: Front Plant Sci. 2023 Jan 9;13:1099420. doi: 10.3389/fpls.2022.1099420 (PMC9868429; doi:10.3389/fpls.2022.1099420)
Supplement: Supplementary file 2 [file Table_1.xlsx]

## Sheet: Foglio1
Supplementary Table 1. Genetic similarity matrix 311x311 based on 9 SSR markers. The matrix shows values in percentage; the deep green color shows the highest percentage of similarity, while a higher intensity of red/orange color indicates a lower percentage.
	Abitir(LT)	Barocca(LT)	Campana(LT)	Cannella(LT)	De_lu_Prete(LT)	Del_principe(LT)	Monteleone(LT)	Sellecca(LT)	Trentonce(LT)	Bottiglia(LT)	Cocozzola(LT)	Rossa_di_Maenza_1_(LT)	Spadona_di_Castel_M.(LT)	Spina_1_(LT)	Campanella 1(LT)	Brutta_e_buona(LT)	Coscia(LT)	Angelica(LT)	Bella_di_Giugno(LT)	Angina_2_tardiva(LT)	Biancona(LT)	Castrese(LT)	Fegatella_(sin._Mora)(LT)	Invernale_di_valle_imperiale(LT)	Pero_melo(LT)	Spina_2_(LT)	Tunnella(LT)	Abate_F._Di_Salto(LT)	Bella_di_Giugno_di_Salto(LT)	Campanara(LT)	Coscia_di_Salto(LT)	Fondana_di_Itri(LT)	Gentile_bianca_di_Fondi(LT)	Pala_di_Glorenza(LT)	Pelata_di_Gaeta(LT)	Reale(LT)	Reale_umbra(LT)	Rosa(LT)	S.ta_Maria_di_Salto(LT)	San_lorenzo_(LT)	Sant'_onorato(LT)	Scroccarella(LT)	Spina_precoce_di_Valle_Imperiale(LT)	Vernina(LT)	Abate_(RI)	Abitir_(RI)	Angelica_1_(RI)	Angina_(RI)	Antonio_genovesi_(RI)
Abitir(LT)	1
Barocca(LT)	0.847222	1
Campana(LT)	0.833333	0.805556	1
Cannella(LT)	0.861111	0.833333	0.819444	1
De_lu_Prete(LT)	0.854167	0.854167	0.868056	0.868056	1
Del_principe(LT)	0.881944	0.826389	0.798611	0.840278	0.819444	1
Monteleone(LT)	0.861111	0.819444	0.777778	0.847222	0.798611	0.951389	1
Sellecca(LT)	0.854167	0.840278	0.8125	0.895833	0.847222	0.819444	0.840278	1
Trentonce(LT)	0.840278	0.868056	0.8125	0.8125	0.847222	0.819444	0.8125	0.847222	1
Bottiglia(LT)	0.854167	0.868056	0.840278	0.881944	0.847222	0.847222	0.854167	0.902778	0.833333	1
Cocozzola(LT)	0.868056	0.881944	0.840278	0.840278	0.875	0.861111	0.840278	0.819444	0.861111	0.833333	1
Rossa_di_Maenza_1_(LT)	0.805556	0.875	0.777778	0.777778	0.798611	0.798611	0.75	0.784722	0.8125	0.8125	0.798611	1
Spadona_di_Castel_M.(LT)	0.888889	0.847222	0.805556	0.875	0.854167	0.881944	0.861111	0.868056	0.881944	0.868056	0.868056	0.847222	1
Spina_1_(LT)	0.861111	0.847222	0.805556	0.805556	0.840278	0.8125	0.805556	0.784722	0.8125	0.798611	0.826389	0.819444	0.805556	1
Campanella 1(LT)	0.847222	0.805556	0.805556	0.847222	0.854167	0.826389	0.805556	0.826389	0.798611	0.8125	0.840278	0.777778	0.875	0.791667	1
Brutta_e_buona(LT)	0.784722	0.784722	0.798611	0.854167	0.805556	0.791667	0.798611	0.819444	0.777778	0.847222	0.777778	0.756944	0.826389	0.756944	0.8125	1
Coscia(LT)	0.868056	0.840278	0.868056	0.8125	0.875	0.847222	0.826389	0.833333	0.861111	0.833333	0.861111	0.826389	0.881944	0.854167	0.8125	0.791667	1
Angelica(LT)	0.84252	0.826772	0.874016	0.858268	0.913386	0.834646	0.811024	0.858268	0.826772	0.84252	0.850394	0.80315	0.858268	0.84252	0.850394	0.811024	0.866142	1
Bella_di_Giugno(LT)	0.847222	0.819444	0.819444	0.833333	0.840278	0.784722	0.763889	0.826389	0.826389	0.826389	0.798611	0.805556	0.847222	0.791667	0.833333	0.798611	0.840278	0.850394	1
Angina_2_tardiva(LT)	0.854167	0.8125	0.798611	0.854167	0.861111	0.833333	0.8125	0.833333	0.805556	0.819444	0.847222	0.784722	0.881944	0.798611	0.993056	0.819444	0.819444	0.858268	0.840278	1
Biancona(LT)	0.826389	0.826389	0.8125	0.840278	0.819444	0.833333	0.798611	0.861111	0.833333	0.875	0.833333	0.798611	0.881944	0.784722	0.826389	0.791667	0.833333	0.834646	0.8125	0.833333	1
Castrese(LT)	0.854167	0.881944	0.881944	0.826389	0.902778	0.833333	0.8125	0.847222	0.875	0.847222	0.847222	0.854167	0.881944	0.826389	0.798611	0.805556	0.944444	0.866142	0.840278	0.805556	0.833333	1
Fegatella_(sin._Mora)(LT)	0.854167	0.854167	0.881944	0.854167	0.888889	0.791667	0.784722	0.847222	0.833333	0.875	0.861111	0.8125	0.826389	0.840278	0.8125	0.833333	0.861111	0.874016	0.854167	0.819444	0.805556	0.875	1
Invernale_di_valle_imperiale(LT)	0.818898	0.850394	0.771654	0.866142	0.826772	0.811024	0.818898	0.929134	0.818898	0.866142	0.826772	0.795276	0.834646	0.755906	0.811024	0.80315	0.811024	0.818898	0.826772	0.818898	0.84252	0.826772	0.834646	1
Pero_melo(LT)	0.826389	0.854167	0.798611	0.8125	0.805556	0.819444	0.798611	0.847222	0.847222	0.875	0.819444	0.8125	0.868056	0.8125	0.8125	0.791667	0.847222	0.811024	0.826389	0.819444	0.916667	0.847222	0.833333	0.834646	1
Spina_2_(LT)	0.895833	0.868056	0.8125	0.895833	0.875	0.875	0.868056	0.861111	0.861111	0.861111	0.888889	0.798611	0.895833	0.868056	0.868056	0.805556	0.875	0.88189	0.826389	0.875	0.833333	0.875	0.847222	0.84252	0.847222	1
Tunnella(LT)	0.875	0.888889	0.847222	0.819444	0.854167	0.854167	0.819444	0.854167	0.854167	0.854167	0.854167	0.861111	0.861111	0.847222	0.833333	0.784722	0.895833	0.866142	0.847222	0.840278	0.840278	0.895833	0.881944	0.84252	0.868056	0.854167	1
Abate_F._Di_Salto(LT)	0.866142	0.866142	0.818898	0.866142	0.858268	0.858268	0.850394	0.850394	0.897638	0.866142	0.889764	0.811024	0.897638	0.834646	0.811024	0.787402	0.84252	0.850394	0.826772	0.818898	0.858268	0.858268	0.834646	0.826772	0.850394	0.92126	0.826772	1
Bella_di_Giugno_di_Salto(LT)	0.847222	0.819444	0.819444	0.833333	0.840278	0.784722	0.763889	0.826389	0.826389	0.826389	0.798611	0.805556	0.847222	0.791667	0.833333	0.798611	0.840278	0.850394	1	0.840278	0.8125	0.840278	0.854167	0.826772	0.826389	0.826389	0.847222	0.826772	1
Campanara(LT)	0.840278	0.881944	0.840278	0.840278	0.847222	0.819444	0.8125	0.861111	0.888889	0.875	0.861111	0.8125	0.868056	0.798611	0.854167	0.805556	0.875	0.858268	0.854167	0.861111	0.861111	0.875	0.875	0.88189	0.875	0.875	0.895833	0.850394	0.854167	1
Coscia_di_Salto(LT)	0.868056	0.840278	0.868056	0.8125	0.875	0.847222	0.826389	0.833333	0.861111	0.833333	0.861111	0.826389	0.881944	0.854167	0.8125	0.791667	1	0.866142	0.840278	0.819444	0.833333	0.944444	0.861111	0.811024	0.847222	0.875	0.895833	0.84252	0.840278	0.875	1
Fondana_di_Itri(LT)	0.819444	0.847222	0.819444	0.833333	0.826389	0.798611	0.805556	0.840278	0.826389	0.840278	0.840278	0.791667	0.819444	0.777778	0.819444	0.798611	0.826389	0.818898	0.805556	0.8125	0.826389	0.854167	0.854167	0.84252	0.826389	0.840278	0.833333	0.811024	0.805556	0.881944	0.826389	1
Gentile_bianca_di_Fondi(LT)	0.854167	0.840278	0.826389	0.826389	0.833333	0.861111	0.840278	0.833333	0.861111	0.875	0.833333	0.8125	0.895833	0.826389	0.8125	0.791667	0.902778	0.818898	0.8125	0.805556	0.875	0.875	0.819444	0.826772	0.875	0.861111	0.840278	0.84252	0.8125	0.861111	0.902778	0.854167	1
Pala_di_Glorenza(LT)	0.805556	0.847222	0.763889	0.791667	0.756944	0.798611	0.777778	0.784722	0.8125	0.798611	0.798611	0.777778	0.805556	0.791667	0.805556	0.756944	0.8125	0.76378	0.805556	0.8125	0.770833	0.8125	0.770833	0.787402	0.770833	0.8125	0.847222	0.755906	0.805556	0.826389	0.8125	0.777778	0.798611	1
Pelata_di_Gaeta(LT)	0.819444	0.833333	0.847222	0.833333	0.854167	0.826389	0.805556	0.840278	0.826389	0.854167	0.840278	0.777778	0.861111	0.777778	0.833333	0.8125	0.854167	0.84252	0.805556	0.840278	0.826389	0.868056	0.8125	0.818898	0.826389	0.840278	0.819444	0.850394	0.805556	0.840278	0.854167	0.819444	0.868056	0.763889	1
Reale(LT)	0.854167	0.854167	0.840278	0.868056	0.875	0.861111	0.840278	0.861111	0.847222	0.861111	0.861111	0.8125	0.909722	0.784722	0.881944	0.833333	0.861111	0.88189	0.840278	0.888889	0.847222	0.875	0.833333	0.84252	0.833333	0.875	0.868056	0.874016	0.840278	0.861111	0.861111	0.8125	0.861111	0.798611	0.923611	1
Reale_umbra(LT)	0.84252	0.826772	0.874016	0.858268	0.913386	0.834646	0.811024	0.858268	0.826772	0.84252	0.850394	0.80315	0.858268	0.84252	0.850394	0.811024	0.866142	1	0.850394	0.858268	0.834646	0.866142	0.874016	0.818898	0.811024	0.88189	0.866142	0.850394	0.850394	0.858268	0.866142	0.818898	0.818898	0.76378	0.84252	0.88189	1
Rosa(LT)	0.8125	0.8125	0.784722	0.784722	0.819444	0.791667	0.770833	0.833333	0.819444	0.819444	0.805556	0.784722	0.840278	0.784722	0.854167	0.777778	0.833333	0.826772	0.826389	0.861111	0.847222	0.819444	0.805556	0.834646	0.861111	0.833333	0.881944	0.787402	0.826389	0.875	0.833333	0.798611	0.833333	0.784722	0.8125	0.847222	0.826772	1
S.ta_Maria_di_Salto(LT)	0.847222	0.861111	0.847222	0.819444	0.854167	0.8125	0.805556	0.840278	0.854167	0.868056	0.881944	0.833333	0.833333	0.833333	0.777778	0.784722	0.923611	0.858268	0.833333	0.784722	0.826389	0.895833	0.923611	0.850394	0.854167	0.826389	0.888889	0.834646	0.833333	0.881944	0.923611	0.847222	0.868056	0.791667	0.819444	0.8125	0.858268	0.8125	1
San_lorenzo_(LT)	0.814516	0.862903	0.806452	0.830645	0.822581	0.822581	0.822581	0.887097	0.887097	0.854839	0.854839	0.806452	0.879032	0.782258	0.814516	0.798387	0.870968	0.831776	0.846774	0.822581	0.887097	0.854839	0.83871	0.897196	0.903226	0.830645	0.862903	0.82243	0.846774	0.935484	0.870968	0.846774	0.887097	0.806452	0.830645	0.846774	0.831776	0.870968	0.870968	1
Sant'_onorato(LT)	0.854167	0.854167	0.798611	0.798611	0.833333	0.805556	0.798611	0.777778	0.805556	0.791667	0.819444	0.826389	0.798611	0.993056	0.784722	0.75	0.847222	0.834646	0.784722	0.791667	0.777778	0.819444	0.833333	0.76378	0.805556	0.861111	0.840278	0.826772	0.784722	0.791667	0.847222	0.770833	0.819444	0.784722	0.770833	0.777778	0.834646	0.777778	0.826389	0.774194	1
Scroccarella(LT)	0.8125	0.854167	0.826389	0.854167	0.847222	0.791667	0.798611	0.847222	0.819444	0.847222	0.847222	0.8125	0.840278	0.8125	0.826389	0.861111	0.847222	0.874016	0.854167	0.833333	0.819444	0.861111	0.902778	0.834646	0.833333	0.833333	0.881944	0.80315	0.854167	0.861111	0.847222	0.881944	0.833333	0.798611	0.826389	0.861111	0.874016	0.847222	0.881944	0.854839	0.805556	1
Spina_precoce_di_Valle_Imperiale(LT)	0.805556	0.861111	0.791667	0.819444	0.8125	0.8125	0.819444	0.881944	0.868056	0.840278	0.840278	0.805556	0.861111	0.777778	0.819444	0.784722	0.854167	0.818898	0.833333	0.826389	0.868056	0.840278	0.826389	0.92126	0.881944	0.826389	0.861111	0.811024	0.833333	0.923611	0.854167	0.847222	0.868056	0.805556	0.819444	0.840278	0.818898	0.868056	0.861111	0.991935	0.784722	0.840278	1
Vernina(LT)	0.798611	0.798611	0.784722	0.826389	0.805556	0.805556	0.826389	0.875	0.791667	0.819444	0.847222	0.729167	0.826389	0.756944	0.840278	0.791667	0.819444	0.80315	0.770833	0.847222	0.819444	0.791667	0.805556	0.889764	0.819444	0.833333	0.826389	0.795276	0.770833	0.875	0.819444	0.840278	0.819444	0.770833	0.784722	0.805556	0.80315	0.819444	0.826389	0.879032	0.75	0.833333	0.881944	1
Abate_(RI)	0.868056	0.854167	0.826389	0.854167	0.847222	0.861111	0.854167	0.847222	0.888889	0.861111	0.888889	0.798611	0.895833	0.840278	0.826389	0.777778	0.861111	0.850394	0.8125	0.833333	0.861111	0.847222	0.833333	0.826772	0.861111	0.902778	0.840278	1	0.8125	0.861111	0.861111	0.8125	0.847222	0.770833	0.854167	0.875	0.850394	0.805556	0.840278	0.83871	0.833333	0.805556	0.826389	0.819444	1
Abitir_(RI)	1	0.847222	0.833333	0.861111	0.854167	0.881944	0.861111	0.854167	0.840278	0.854167	0.868056	0.805556	0.888889	0.861111	0.847222	0.784722	0.868056	0.84252	0.847222	0.854167	0.826389	0.854167	0.854167	0.818898	0.826389	0.895833	0.875	0.866142	0.847222	0.840278	0.868056	0.819444	0.854167	0.805556	0.819444	0.854167	0.84252	0.8125	0.847222	0.814516	0.854167	0.8125	0.805556	0.798611	0.868056	1
Angelica_1_(RI)	0.791667	0.791667	0.763889	0.791667	0.8125	0.798611	0.763889	0.798611	0.826389	0.784722	0.8125	0.819444	0.847222	0.805556	0.805556	0.756944	0.8125	0.795276	0.805556	0.8125	0.854167	0.8125	0.784722	0.80315	0.868056	0.8125	0.819444	0.834646	0.805556	0.8125	0.8125	0.777778	0.826389	0.722222	0.833333	0.826389	0.795276	0.840278	0.791667	0.830645	0.798611	0.798611	0.819444	0.770833	0.840278	0.791667	1
Angina_(RI)	0.854167	0.8125	0.798611	0.854167	0.861111	0.833333	0.8125	0.833333	0.805556	0.819444	0.847222	0.784722	0.881944	0.798611	0.993056	0.819444	0.819444	0.858268	0.840278	1	0.833333	0.805556	0.819444	0.818898	0.819444	0.875	0.840278	0.818898	0.840278	0.861111	0.819444	0.8125	0.805556	0.8125	0.840278	0.888889	0.858268	0.861111	0.784722	0.822581	0.791667	0.833333	0.826389	0.847222	0.833333	0.854167	0.8125	1
Antonio_genovesi_(RI)	0.895833	0.826389	0.784722	0.854167	0.861111	0.902778	0.868056	0.847222	0.847222	0.861111	0.847222	0.826389	0.909722	0.854167	0.840278	0.805556	0.902778	0.858268	0.826389	0.847222	0.861111	0.875	0.819444	0.818898	0.847222	0.916667	0.854167	0.850394	0.826389	0.833333	0.902778	0.826389	0.930556	0.826389	0.826389	0.861111	0.858268	0.819444	0.854167	0.854839	0.847222	0.833333	0.840278	0.819444	0.847222	0.895833	0.8125	0.847222	1
Barocca_(RI)	0.854167	0.993056	0.8125	0.826389	0.847222	0.833333	0.826389	0.833333	0.861111	0.861111	0.888889	0.868056	0.840278	0.854167	0.798611	0.777778	0.847222	0.826772	0.8125	0.805556	0.819444	0.875	0.847222	0.850394	0.847222	0.861111	0.895833	0.866142	0.8125	0.875	0.847222	0.840278	0.833333	0.854167	0.826389	0.847222	0.826772	0.805556	0.868056	0.854839	0.861111	0.847222	0.854167	0.805556	0.861111	0.854167	0.784722	0.805556	0.819444
Biancona_(RI)	0.866142	0.866142	0.818898	0.866142	0.858268	0.858268	0.850394	0.850394	0.897638	0.866142	0.889764	0.811024	0.897638	0.834646	0.811024	0.787402	0.84252	0.850394	0.826772	0.818898	0.858268	0.858268	0.834646	0.826772	0.850394	0.92126	0.826772	1	0.826772	0.850394	0.84252	0.811024	0.84252	0.755906	0.850394	0.874016	0.850394	0.787402	0.834646	0.82243	0.826772	0.80315	0.811024	0.795276	1	0.866142	0.834646	0.818898	0.850394
Bottiglia_(RI)	0.805556	0.861111	0.763889	0.791667	0.798611	0.798611	0.75	0.784722	0.8125	0.8125	0.798611	0.972222	0.847222	0.847222	0.791667	0.756944	0.826389	0.795276	0.819444	0.798611	0.798611	0.840278	0.8125	0.787402	0.8125	0.798611	0.861111	0.80315	0.819444	0.8125	0.826389	0.791667	0.8125	0.777778	0.763889	0.798611	0.795276	0.784722	0.833333	0.806452	0.854167	0.8125	0.805556	0.729167	0.798611	0.805556	0.833333	0.798611	0.826389
Campana_(RI)	0.854167	0.854167	0.8125	0.854167	0.861111	0.805556	0.798611	0.847222	0.819444	0.861111	0.861111	0.784722	0.840278	0.826389	0.826389	0.791667	0.861111	0.858268	0.840278	0.833333	0.833333	0.847222	0.888889	0.834646	0.847222	0.875	0.840278	0.866142	0.840278	0.875	0.861111	0.854167	0.847222	0.784722	0.854167	0.861111	0.858268	0.819444	0.868056	0.854839	0.819444	0.875	0.840278	0.805556	0.875	0.854167	0.8125	0.833333	0.861111
Campanara_(RI)	0.840278	0.881944	0.840278	0.840278	0.847222	0.819444	0.8125	0.861111	0.888889	0.875	0.861111	0.8125	0.868056	0.798611	0.854167	0.805556	0.875	0.858268	0.854167	0.861111	0.861111	0.875	0.875	0.88189	0.875	0.875	0.895833	0.850394	0.854167	1	0.875	0.881944	0.861111	0.826389	0.840278	0.861111	0.858268	0.875	0.881944	0.935484	0.791667	0.861111	0.923611	0.875	0.861111	0.840278	0.8125	0.861111	0.833333
Cannella_(RI)	0.8125	0.840278	0.881944	0.854167	0.888889	0.791667	0.784722	0.833333	0.819444	0.861111	0.861111	0.798611	0.840278	0.826389	0.8125	0.805556	0.875	0.88189	0.840278	0.819444	0.847222	0.902778	0.888889	0.811024	0.847222	0.861111	0.868056	0.84252	0.840278	0.861111	0.875	0.840278	0.847222	0.798611	0.840278	0.847222	0.88189	0.833333	0.868056	0.83871	0.819444	0.875	0.826389	0.791667	0.833333	0.8125	0.798611	0.819444	0.833333
Cannellina_di_Montelanico_(RI)	0.861111	0.819444	0.805556	0.861111	0.868056	0.840278	0.819444	0.840278	0.8125	0.826389	0.854167	0.777778	0.888889	0.805556	0.986111	0.8125	0.826389	0.866142	0.847222	0.993056	0.840278	0.8125	0.826389	0.826772	0.826389	0.881944	0.847222	0.826772	0.847222	0.868056	0.826389	0.819444	0.8125	0.819444	0.847222	0.895833	0.866142	0.868056	0.791667	0.830645	0.798611	0.840278	0.833333	0.854167	0.840278	0.861111	0.819444	0.993056	0.854167
Capattera_(RI)	0.845455	0.809091	0.818182	0.863636	0.872727	0.836364	0.818182	0.827273	0.818182	0.836364	0.854545	0.763636	0.872727	0.827273	0.981818	0.818182	0.836364	0.870968	0.827273	0.990909	0.854545	0.809091	0.827273	0.817204	0.854545	0.890909	0.836364	0.83871	0.827273	0.890909	0.836364	0.845455	0.827273	0.790909	0.863636	0.872727	0.870968	0.890909	0.809091	0.844444	0.818182	0.854545	0.845455	0.872727	0.854545	0.845455	0.854545	0.990909	0.854545
Castrese_(RI)	0.861111	0.902778	0.875	0.833333	0.881944	0.840278	0.833333	0.854167	0.881944	0.854167	0.854167	0.875	0.888889	0.819444	0.833333	0.8125	0.923611	0.850394	0.861111	0.840278	0.840278	0.965278	0.881944	0.826772	0.854167	0.868056	0.916667	0.84252	0.861111	0.895833	0.923611	0.875	0.868056	0.819444	0.861111	0.895833	0.850394	0.840278	0.888889	0.879032	0.8125	0.881944	0.861111	0.8125	0.840278	0.861111	0.819444	0.840278	0.868056
Ceppetto_(RI)	0.84252	0.874016	0.811024	0.84252	0.834646	0.834646	0.826772	0.858268	0.84252	0.858268	0.850394	0.818898	0.858268	0.795276	0.80315	0.826772	0.866142	0.826772	0.834646	0.811024	0.818898	0.88189	0.826772	0.897638	0.84252	0.88189	0.834646	0.850394	0.834646	0.874016	0.866142	0.850394	0.850394	0.811024	0.84252	0.834646	0.826772	0.795276	0.858268	0.841121	0.80315	0.826772	0.866142	0.834646	0.850394	0.84252	0.795276	0.811024	0.84252
Cocomerina_(RI)	0.791667	0.833333	0.861111	0.833333	0.854167	0.784722	0.777778	0.840278	0.840278	0.826389	0.868056	0.805556	0.861111	0.791667	0.847222	0.798611	0.854167	0.84252	0.819444	0.854167	0.854167	0.868056	0.868056	0.834646	0.854167	0.840278	0.833333	0.834646	0.819444	0.854167	0.854167	0.861111	0.854167	0.777778	0.861111	0.868056	0.84252	0.854167	0.847222	0.879032	0.784722	0.909722	0.861111	0.826389	0.840278	0.791667	0.833333	0.854167	0.826389
Cocozzola_(RI)	0.850394	0.913386	0.88189	0.818898	0.874016	0.826772	0.80315	0.834646	0.866142	0.866142	0.874016	0.858268	0.866142	0.834646	0.811024	0.80315	0.889764	0.88189	0.874016	0.818898	0.826772	0.905512	0.897638	0.811024	0.850394	0.858268	0.937008	0.826772	0.874016	0.897638	0.889764	0.84252	0.858268	0.834646	0.818898	0.858268	0.88189	0.834646	0.88189	0.859813	0.826772	0.897638	0.84252	0.795276	0.826772	0.850394	0.787402	0.818898	0.834646
Cucuzzara_(RI)	0.805556	0.847222	0.875	0.833333	0.840278	0.826389	0.819444	0.840278	0.868056	0.868056	0.840278	0.777778	0.847222	0.777778	0.819444	0.798611	0.868056	0.834646	0.833333	0.826389	0.854167	0.868056	0.868056	0.826772	0.909722	0.854167	0.875	0.84252	0.833333	0.909722	0.868056	0.819444	0.840278	0.791667	0.847222	0.868056	0.834646	0.868056	0.847222	0.91129	0.770833	0.826389	0.888889	0.8125	0.854167	0.805556	0.819444	0.826389	0.798611
Cucuzzella_(RI)	0.854167	0.854167	0.840278	0.868056	0.861111	0.847222	0.840278	0.847222	0.875	0.875	0.888889	0.798611	0.881944	0.826389	0.826389	0.791667	0.847222	0.850394	0.8125	0.833333	0.861111	0.833333	0.847222	0.826772	0.861111	0.888889	0.840278	0.984252	0.8125	0.861111	0.847222	0.8125	0.833333	0.756944	0.854167	0.875	0.850394	0.805556	0.840278	0.83871	0.819444	0.805556	0.826389	0.819444	0.986111	0.854167	0.840278	0.833333	0.833333
De_lu_prete_(RI)	0.868056	0.854167	0.840278	0.854167	0.972222	0.833333	0.8125	0.847222	0.861111	0.833333	0.861111	0.798611	0.868056	0.854167	0.854167	0.791667	0.875	0.897638	0.854167	0.861111	0.833333	0.902778	0.875	0.826772	0.819444	0.888889	0.854167	0.889764	0.854167	0.847222	0.875	0.826389	0.847222	0.770833	0.840278	0.875	0.897638	0.819444	0.840278	0.822581	0.847222	0.847222	0.8125	0.805556	0.875	0.868056	0.826389	0.861111	0.875
Del_monsignore_(RI)	0.854167	0.840278	0.895833	0.854167	0.902778	0.791667	0.784722	0.847222	0.833333	0.875	0.875	0.798611	0.826389	0.826389	0.8125	0.833333	0.875	0.874016	0.854167	0.819444	0.805556	0.888889	0.986111	0.834646	0.819444	0.847222	0.868056	0.834646	0.854167	0.875	0.875	0.854167	0.819444	0.770833	0.826389	0.833333	0.874016	0.805556	0.923611	0.83871	0.819444	0.888889	0.826389	0.805556	0.833333	0.854167	0.784722	0.819444	0.819444
Del_principe_(RI)	0.819444	0.847222	0.819444	0.861111	0.868056	0.826389	0.805556	0.840278	0.840278	0.854167	0.854167	0.791667	0.847222	0.819444	0.833333	0.784722	0.826389	0.858268	0.805556	0.840278	0.826389	0.826389	0.840278	0.818898	0.840278	0.854167	0.847222	0.850394	0.805556	0.826389	0.826389	0.805556	0.840278	0.763889	0.833333	0.868056	0.858268	0.826389	0.833333	0.806452	0.8125	0.840278	0.805556	0.798611	0.854167	0.819444	0.833333	0.840278	0.826389
Dell'Aia_(RI)	0.850394	0.897638	0.88189	0.818898	0.874016	0.826772	0.80315	0.850394	0.866142	0.866142	0.874016	0.84252	0.866142	0.818898	0.811024	0.80315	0.889764	0.866142	0.874016	0.818898	0.826772	0.905512	0.88189	0.826772	0.834646	0.858268	0.92126	0.826772	0.874016	0.897638	0.889764	0.84252	0.858268	0.834646	0.818898	0.858268	0.866142	0.850394	0.866142	0.878505	0.811024	0.88189	0.858268	0.795276	0.826772	0.850394	0.787402	0.818898	0.834646
Di_posta_(RI)	0.819444	0.847222	0.805556	0.861111	0.840278	0.840278	0.847222	0.854167	0.840278	0.868056	0.840278	0.791667	0.861111	0.819444	0.875	0.826389	0.8125	0.818898	0.833333	0.881944	0.840278	0.8125	0.840278	0.858268	0.854167	0.840278	0.847222	0.84252	0.833333	0.881944	0.8125	0.847222	0.826389	0.805556	0.861111	0.881944	0.818898	0.854167	0.819444	0.870968	0.8125	0.840278	0.875	0.826389	0.854167	0.819444	0.847222	0.881944	0.8125
Di_santa_cristina_(RI)	0.826389	0.854167	0.784722	0.868056	0.847222	0.847222	0.826389	0.875	0.819444	0.861111	0.861111	0.798611	0.854167	0.770833	0.798611	0.791667	0.833333	0.826772	0.826389	0.805556	0.833333	0.833333	0.833333	0.866142	0.819444	0.847222	0.840278	0.834646	0.826389	0.861111	0.833333	0.854167	0.861111	0.784722	0.8125	0.833333	0.826772	0.819444	0.854167	0.870968	0.763889	0.861111	0.854167	0.875	0.833333	0.826389	0.798611	0.805556	0.861111
Di_trivigliano_(RI)	0.874016	0.889764	0.795276	0.858268	0.866142	0.850394	0.84252	0.874016	0.84252	0.889764	0.850394	0.818898	0.874016	0.826772	0.834646	0.811024	0.834646	0.84252	0.818898	0.84252	0.850394	0.850394	0.826772	0.834646	0.826772	0.866142	0.866142	0.866142	0.818898	0.84252	0.834646	0.818898	0.850394	0.826772	0.84252	0.88189	0.84252	0.795276	0.826772	0.831776	0.818898	0.858268	0.818898	0.818898	0.866142	0.874016	0.795276	0.84252	0.874016
Estiva_montelanico_(RI)	0.826389	0.840278	0.798611	0.854167	0.847222	0.861111	0.840278	0.805556	0.805556	0.819444	0.861111	0.798611	0.854167	0.8125	0.826389	0.805556	0.805556	0.826772	0.798611	0.833333	0.819444	0.819444	0.833333	0.787402	0.805556	0.847222	0.840278	0.818898	0.798611	0.819444	0.805556	0.798611	0.805556	0.770833	0.8125	0.847222	0.826772	0.805556	0.798611	0.806452	0.805556	0.833333	0.798611	0.791667	0.819444	0.826389	0.798611	0.833333	0.833333
Fegatara_(RI)	0.868056	0.840278	0.826389	0.868056	0.833333	0.847222	0.840278	0.861111	0.861111	0.875	0.847222	0.770833	0.895833	0.798611	0.854167	0.833333	0.833333	0.858268	0.826389	0.861111	0.847222	0.833333	0.819444	0.834646	0.833333	0.861111	0.826389	0.850394	0.826389	0.888889	0.833333	0.826389	0.875	0.840278	0.854167	0.888889	0.858268	0.819444	0.8125	0.887097	0.791667	0.847222	0.868056	0.847222	0.861111	0.868056	0.784722	0.861111	0.861111
Fegatella_(RI)	0.868056	0.854167	0.868056	0.840278	0.875	0.805556	0.798611	0.847222	0.847222	0.861111	0.861111	0.8125	0.840278	0.854167	0.8125	0.819444	0.875	0.874016	0.854167	0.819444	0.805556	0.888889	0.986111	0.834646	0.833333	0.861111	0.881944	0.850394	0.854167	0.875	0.875	0.854167	0.833333	0.784722	0.8125	0.833333	0.874016	0.805556	0.923611	0.83871	0.847222	0.902778	0.826389	0.805556	0.847222	0.868056	0.784722	0.819444	0.833333
Garofano_(RI)	0.819444	0.847222	0.805556	0.833333	0.854167	0.8125	0.791667	0.868056	0.826389	0.854167	0.826389	0.805556	0.861111	0.777778	0.861111	0.798611	0.840278	0.850394	0.833333	0.854167	0.854167	0.826389	0.840278	0.905512	0.868056	0.854167	0.847222	0.826772	0.833333	0.854167	0.840278	0.847222	0.854167	0.763889	0.861111	0.868056	0.850394	0.854167	0.833333	0.862903	0.784722	0.840278	0.875	0.840278	0.840278	0.819444	0.833333	0.854167	0.840278
Gentile_montelanico_(RI)	0.819444	0.805556	0.819444	0.833333	0.854167	0.8125	0.791667	0.881944	0.826389	0.840278	0.854167	0.805556	0.847222	0.791667	0.861111	0.798611	0.8125	0.850394	0.833333	0.868056	0.868056	0.826389	0.854167	0.858268	0.854167	0.868056	0.847222	0.858268	0.833333	0.840278	0.8125	0.847222	0.8125	0.763889	0.819444	0.854167	0.850394	0.854167	0.819444	0.846774	0.784722	0.854167	0.847222	0.840278	0.854167	0.819444	0.847222	0.868056	0.840278
Monteleone_(RI)	0.840278	0.923611	0.8125	0.8125	0.861111	0.833333	0.8125	0.819444	0.847222	0.847222	0.888889	0.826389	0.840278	0.840278	0.840278	0.805556	0.833333	0.850394	0.8125	0.847222	0.819444	0.847222	0.875	0.826772	0.833333	0.847222	0.895833	0.858268	0.8125	0.888889	0.833333	0.854167	0.833333	0.8125	0.826389	0.847222	0.850394	0.819444	0.854167	0.83871	0.833333	0.861111	0.840278	0.805556	0.847222	0.840278	0.798611	0.847222	0.819444
Moscarola_piccola_(RI)	0.854167	0.826389	0.826389	0.868056	0.861111	0.819444	0.826389	0.875	0.833333	0.847222	0.847222	0.770833	0.881944	0.8125	0.923611	0.819444	0.847222	0.858268	0.840278	0.916667	0.833333	0.833333	0.833333	0.866142	0.847222	0.916667	0.826389	0.850394	0.840278	0.875	0.847222	0.840278	0.861111	0.798611	0.868056	0.888889	0.858268	0.861111	0.8125	0.870968	0.805556	0.847222	0.854167	0.861111	0.861111	0.854167	0.8125	0.916667	0.861111
Pera_mazzuta_(RI)	0.84252	0.874016	0.889764	0.826772	0.88189	0.818898	0.795276	0.826772	0.874016	0.874016	0.897638	0.818898	0.84252	0.826772	0.80315	0.811024	0.866142	0.858268	0.850394	0.811024	0.850394	0.88189	0.905512	0.818898	0.84252	0.866142	0.866142	0.88189	0.850394	0.874016	0.866142	0.850394	0.88189	0.795276	0.858268	0.866142	0.858268	0.826772	0.874016	0.850467	0.818898	0.858268	0.834646	0.80315	0.88189	0.84252	0.826772	0.811024	0.84252
Pera_mela_(RI)	0.833333	0.847222	0.819444	0.833333	0.826389	0.826389	0.805556	0.854167	0.854167	0.895833	0.826389	0.805556	0.875	0.805556	0.819444	0.8125	0.854167	0.80315	0.819444	0.826389	0.909722	0.854167	0.840278	0.84252	0.979167	0.854167	0.861111	0.84252	0.819444	0.881944	0.854167	0.833333	0.881944	0.777778	0.833333	0.840278	0.80315	0.868056	0.847222	0.91129	0.798611	0.826389	0.888889	0.826389	0.854167	0.833333	0.861111	0.826389	0.854167
Pera_rosa_(RI)	0.798611	0.8125	0.784722	0.784722	0.819444	0.777778	0.756944	0.819444	0.805556	0.819444	0.791667	0.784722	0.826389	0.798611	0.840278	0.777778	0.833333	0.84252	0.826389	0.847222	0.861111	0.819444	0.819444	0.818898	0.888889	0.833333	0.881944	0.80315	0.826389	0.861111	0.833333	0.798611	0.833333	0.770833	0.8125	0.833333	0.84252	0.972222	0.826389	0.83871	0.791667	0.861111	0.840278	0.819444	0.819444	0.798611	0.854167	0.847222	0.819444
Pizzorusso_di_Alvito_(RI)	0.881944	0.868056	0.840278	0.8125	0.833333	0.847222	0.826389	0.847222	0.847222	0.861111	0.847222	0.8125	0.868056	0.8125	0.8125	0.805556	0.861111	0.818898	0.840278	0.819444	0.833333	0.861111	0.861111	0.826772	0.847222	0.833333	0.854167	0.858268	0.840278	0.875	0.861111	0.826389	0.861111	0.756944	0.868056	0.875	0.818898	0.833333	0.854167	0.870968	0.805556	0.833333	0.854167	0.791667	0.861111	0.881944	0.798611	0.819444	0.819444
Reale_(RI)	0.840278	0.840278	0.868056	0.881944	0.902778	0.847222	0.826389	0.861111	0.833333	0.861111	0.861111	0.798611	0.895833	0.784722	0.868056	0.847222	0.875	0.897638	0.826389	0.875	0.847222	0.888889	0.847222	0.84252	0.833333	0.875	0.854167	0.874016	0.826389	0.847222	0.875	0.8125	0.847222	0.770833	0.923611	0.972222	0.897638	0.833333	0.826389	0.830645	0.777778	0.861111	0.826389	0.805556	0.875	0.840278	0.826389	0.875	0.847222
Rosa_precoce_(RI)	0.805556	0.805556	0.791667	0.791667	0.826389	0.784722	0.763889	0.8125	0.8125	0.840278	0.798611	0.777778	0.833333	0.777778	0.847222	0.784722	0.826389	0.818898	0.819444	0.854167	0.840278	0.8125	0.8125	0.811024	0.854167	0.826389	0.875	0.779528	0.819444	0.868056	0.826389	0.791667	0.840278	0.791667	0.819444	0.854167	0.818898	0.979167	0.805556	0.846774	0.770833	0.840278	0.847222	0.8125	0.798611	0.805556	0.833333	0.854167	0.826389
Rossa_di_Maenza_1_(RI)	0.864	0.88	0.832	0.88	0.84	0.856	0.872	0.92	0.848	1	0.84	0.824	0.88	0.808	0.816	0.848	0.84	0.851852	0.832	0.824	0.888	0.856	0.872	0.87963	0.888	0.864	0.864	0.87963	0.832	0.88	0.84	0.84	0.872	0.792	0.848	0.856	0.851852	0.824	0.88	0.866667	0.8	0.856	0.848	0.832	0.872	0.864	0.784	0.824	0.856
Rossa_la_fiora_(RI)	0.819444	0.861111	0.833333	0.833333	0.840278	0.798611	0.805556	0.854167	0.868056	0.881944	0.840278	0.791667	0.847222	0.791667	0.847222	0.798611	0.868056	0.850394	0.833333	0.854167	0.854167	0.868056	0.868056	0.874016	0.868056	0.868056	0.875	0.84252	0.833333	0.979167	0.868056	0.888889	0.868056	0.819444	0.847222	0.854167	0.850394	0.854167	0.875	0.91129	0.784722	0.868056	0.902778	0.881944	0.854167	0.819444	0.805556	0.854167	0.840278
San_lorenzo_(RI)	0.850467	0.906542	0.82243	0.850467	0.841121	0.841121	0.841121	0.869159	0.869159	0.925234	0.897196	0.831776	0.88785	0.794393	0.82243	0.803738	0.841121	0.831776	0.841121	0.831776	0.859813	0.859813	0.850467	0.878505	0.88785	0.88785	0.878505	0.878505	0.841121	0.925234	0.841121	0.859813	0.859813	0.803738	0.831776	0.869159	0.831776	0.850467	0.859813	0.88785	0.785047	0.850467	0.878505	0.850467	0.878505	0.850467	0.794393	0.831776	0.831776
Scroccarella_(RI)	0.819444	0.847222	0.819444	0.861111	0.854167	0.798611	0.791667	0.854167	0.826389	0.854167	0.854167	0.805556	0.847222	0.819444	0.819444	0.868056	0.840278	0.866142	0.847222	0.826389	0.826389	0.854167	0.881944	0.84252	0.826389	0.840278	0.861111	0.811024	0.847222	0.868056	0.840278	0.875	0.840278	0.791667	0.833333	0.868056	0.866142	0.840278	0.861111	0.862903	0.8125	0.965278	0.847222	0.826389	0.8125	0.819444	0.805556	0.826389	0.840278
Sellecca_(RI)	0.854167	0.854167	0.8125	0.881944	0.847222	0.819444	0.854167	0.972222	0.847222	0.902778	0.819444	0.798611	0.868056	0.798611	0.840278	0.819444	0.833333	0.874016	0.826389	0.847222	0.861111	0.847222	0.861111	0.897638	0.861111	0.861111	0.868056	0.850394	0.826389	0.861111	0.833333	0.854167	0.833333	0.784722	0.840278	0.861111	0.874016	0.819444	0.854167	0.870968	0.791667	0.875	0.868056	0.875	0.847222	0.854167	0.798611	0.847222	0.847222
Spadona_ciociara_(RI)	0.833333	0.833333	0.805556	0.819444	0.840278	0.854167	0.819444	0.854167	0.8125	0.840278	0.895833	0.777778	0.861111	0.805556	0.833333	0.784722	0.854167	0.826772	0.777778	0.840278	0.868056	0.826389	0.826389	0.850394	0.868056	0.854167	0.861111	0.850394	0.777778	0.854167	0.854167	0.833333	0.854167	0.763889	0.833333	0.854167	0.826772	0.854167	0.833333	0.862903	0.798611	0.826389	0.847222	0.854167	0.868056	0.833333	0.833333	0.840278	0.854167
Spadona_di_Castelmadama_(RI)	0.879032	0.846774	0.822581	0.879032	0.870968	0.854839	0.822581	0.870968	0.854839	0.870968	0.854839	0.854839	0.943548	0.814516	0.879032	0.830645	0.870968	0.869159	0.814516	0.887097	0.887097	0.870968	0.854839	0.82243	0.887097	0.879032	0.879032	0.859813	0.814516	0.854839	0.870968	0.814516	0.870968	0.790323	0.862903	0.895161	0.869159	0.83871	0.83871	0.854839	0.806452	0.854839	0.846774	0.830645	0.870968	0.879032	0.846774	0.887097	0.903226
Spadoncina_moricone_(RI)	0.909722	0.826389	0.826389	0.840278	0.861111	0.875	0.840278	0.847222	0.833333	0.833333	0.861111	0.798611	0.895833	0.854167	0.881944	0.791667	0.861111	0.874016	0.826389	0.888889	0.847222	0.847222	0.833333	0.80315	0.833333	0.902778	0.868056	0.866142	0.826389	0.847222	0.861111	0.8125	0.847222	0.784722	0.840278	0.875	0.874016	0.833333	0.798611	0.83871	0.847222	0.819444	0.826389	0.819444	0.875	0.909722	0.8125	0.888889	0.888889
Spina_1_(RI)	0.847222	0.847222	0.791667	0.805556	0.840278	0.798611	0.791667	0.784722	0.8125	0.8125	0.8125	0.833333	0.805556	0.972222	0.791667	0.770833	0.840278	0.84252	0.805556	0.798611	0.798611	0.826389	0.854167	0.755906	0.8125	0.868056	0.833333	0.834646	0.805556	0.798611	0.840278	0.777778	0.826389	0.777778	0.777778	0.784722	0.84252	0.784722	0.833333	0.782258	0.965278	0.826389	0.777778	0.743056	0.826389	0.847222	0.805556	0.798611	0.854167
Spina_precoce_(RI)	0.805556	0.861111	0.791667	0.819444	0.8125	0.8125	0.819444	0.881944	0.868056	0.840278	0.840278	0.805556	0.861111	0.777778	0.819444	0.784722	0.854167	0.818898	0.833333	0.826389	0.868056	0.840278	0.826389	0.92126	0.881944	0.826389	0.861111	0.811024	0.833333	0.923611	0.854167	0.847222	0.868056	0.805556	0.819444	0.840278	0.818898	0.868056	0.861111	0.991935	0.784722	0.840278	1	0.881944	0.826389	0.805556	0.819444	0.826389	0.840278
Angina_1_precoce(LT)	0.840278	0.798611	0.798611	0.840278	0.847222	0.819444	0.798611	0.819444	0.791667	0.805556	0.833333	0.770833	0.868056	0.784722	0.993056	0.805556	0.805556	0.84252	0.826389	0.986111	0.819444	0.791667	0.805556	0.80315	0.805556	0.861111	0.826389	0.80315	0.826389	0.847222	0.805556	0.8125	0.805556	0.798611	0.826389	0.875	0.84252	0.847222	0.770833	0.806452	0.777778	0.819444	0.8125	0.833333	0.819444	0.840278	0.798611	0.986111	0.833333
Spadù_(RM)	0.888889	0.833333	0.791667	0.847222	0.868056	0.895833	0.861111	0.840278	0.840278	0.854167	0.840278	0.833333	0.902778	0.847222	0.833333	0.798611	0.895833	0.858268	0.819444	0.840278	0.854167	0.881944	0.8125	0.818898	0.840278	0.909722	0.847222	0.850394	0.819444	0.826389	0.895833	0.819444	0.923611	0.819444	0.833333	0.868056	0.858268	0.8125	0.847222	0.846774	0.840278	0.826389	0.833333	0.8125	0.840278	0.888889	0.805556	0.840278	0.993056
Sant'onorato_(spina)_(RI)	0.840278	0.868056	0.798611	0.798611	0.847222	0.791667	0.784722	0.777778	0.805556	0.791667	0.805556	0.840278	0.798611	0.979167	0.784722	0.75	0.833333	0.834646	0.784722	0.791667	0.777778	0.833333	0.833333	0.76378	0.805556	0.861111	0.826389	0.826772	0.784722	0.791667	0.833333	0.770833	0.819444	0.770833	0.784722	0.791667	0.834646	0.777778	0.8125	0.774194	0.986111	0.805556	0.784722	0.736111	0.819444	0.840278	0.798611	0.791667	0.847222
Angelica_(VT)	0.833333	0.833333	0.875	0.847222	0.909722	0.826389	0.805556	0.868056	0.840278	0.840278	0.840278	0.805556	0.847222	0.833333	0.847222	0.798611	0.854167	1	0.833333	0.854167	0.826389	0.868056	0.868056	0.818898	0.8125	0.868056	0.861111	0.850394	0.833333	0.854167	0.854167	0.819444	0.8125	0.763889	0.847222	0.881944	1	0.826389	0.847222	0.830645	0.826389	0.868056	0.819444	0.798611	0.840278	0.833333	0.791667	0.854167	0.854167
Testa_di_Bue_(RI)	0.861111	0.888889	0.791667	0.847222	0.854167	0.840278	0.819444	0.868056	0.868056	0.868056	0.840278	0.819444	0.861111	0.819444	0.819444	0.798611	0.8125	0.84252	0.805556	0.826389	0.826389	0.826389	0.840278	0.818898	0.826389	0.840278	0.875	0.866142	0.805556	0.840278	0.8125	0.791667	0.8125	0.805556	0.805556	0.854167	0.84252	0.798611	0.819444	0.830645	0.8125	0.840278	0.819444	0.784722	0.854167	0.861111	0.777778	0.826389	0.840278
Trentonce_di_Cittareale_(RI)	0.819444	0.819444	0.847222	0.819444	0.8125	0.840278	0.819444	0.8125	0.840278	0.840278	0.868056	0.791667	0.861111	0.791667	0.805556	0.784722	0.868056	0.811024	0.833333	0.8125	0.826389	0.854167	0.840278	0.818898	0.840278	0.826389	0.847222	0.834646	0.833333	0.854167	0.868056	0.819444	0.881944	0.791667	0.861111	0.868056	0.811024	0.840278	0.875	0.879032	0.784722	0.840278	0.861111	0.8125	0.840278	0.819444	0.805556	0.8125	0.840278
Trentonce_di_Leonessa_(RI)	0.791667	0.833333	0.819444	0.805556	0.798611	0.784722	0.791667	0.840278	0.826389	0.840278	0.8125	0.791667	0.819444	0.805556	0.763889	0.770833	0.826389	0.834646	0.819444	0.756944	0.8125	0.826389	0.798611	0.811024	0.854167	0.798611	0.819444	0.795276	0.819444	0.840278	0.826389	0.805556	0.840278	0.777778	0.805556	0.784722	0.834646	0.826389	0.847222	0.870968	0.798611	0.840278	0.847222	0.784722	0.8125	0.791667	0.805556	0.756944	0.798611
Tunnella_(RI)	0.875	0.888889	0.847222	0.819444	0.854167	0.854167	0.819444	0.854167	0.854167	0.854167	0.854167	0.861111	0.861111	0.847222	0.833333	0.784722	0.895833	0.866142	0.847222	0.840278	0.840278	0.895833	0.881944	0.84252	0.868056	0.854167	1	0.826772	0.847222	0.895833	0.895833	0.833333	0.840278	0.847222	0.819444	0.868056	0.866142	0.881944	0.888889	0.862903	0.840278	0.881944	0.861111	0.826389	0.840278	0.875	0.819444	0.840278	0.854167
Uccone_1_(RI)	0.791667	0.847222	0.791667	0.847222	0.826389	0.798611	0.791667	0.854167	0.798611	0.840278	0.840278	0.777778	0.805556	0.833333	0.805556	0.798611	0.798611	0.818898	0.791667	0.8125	0.854167	0.8125	0.854167	0.84252	0.881944	0.840278	0.847222	0.811024	0.791667	0.854167	0.798611	0.861111	0.8125	0.763889	0.819444	0.798611	0.818898	0.798611	0.833333	0.862903	0.826389	0.854167	0.861111	0.840278	0.8125	0.791667	0.819444	0.8125	0.8125
Uccone_2_(RI)	0.798611	0.826389	0.8125	0.840278	0.861111	0.819444	0.8125	0.847222	0.805556	0.861111	0.847222	0.756944	0.840278	0.770833	0.854167	0.763889	0.847222	0.84252	0.8125	0.861111	0.847222	0.833333	0.819444	0.850394	0.833333	0.833333	0.826389	0.818898	0.8125	0.861111	0.847222	0.826389	0.875	0.784722	0.854167	0.861111	0.84252	0.833333	0.840278	0.854839	0.763889	0.819444	0.868056	0.847222	0.833333	0.798611	0.8125	0.861111	0.847222
Urgnina_(RI)	0.8125	0.826389	0.784722	0.840278	0.833333	0.791667	0.784722	0.847222	0.791667	0.833333	0.819444	0.770833	0.798611	0.8125	0.8125	0.791667	0.805556	0.811024	0.798611	0.819444	0.847222	0.791667	0.805556	0.866142	0.833333	0.833333	0.826389	0.787402	0.798611	0.833333	0.805556	0.798611	0.819444	0.770833	0.784722	0.791667	0.811024	0.833333	0.798611	0.862903	0.819444	0.819444	0.868056	0.847222	0.791667	0.8125	0.784722	0.819444	0.833333
Vernina_(RI)	0.868056	0.881944	0.840278	0.8125	0.847222	0.847222	0.8125	0.847222	0.847222	0.847222	0.847222	0.854167	0.854167	0.840278	0.826389	0.777778	0.888889	0.858268	0.840278	0.833333	0.833333	0.888889	0.875	0.834646	0.861111	0.847222	0.993056	0.818898	0.840278	0.888889	0.888889	0.826389	0.833333	0.840278	0.8125	0.861111	0.858268	0.875	0.881944	0.854839	0.833333	0.875	0.854167	0.819444	0.833333	0.868056	0.8125	0.833333	0.847222
Rossa_di_Maenza_2_(RI)	0.847222	0.861111	0.819444	0.805556	0.854167	0.826389	0.805556	0.8125	0.881944	0.854167	0.840278	0.805556	0.833333	0.805556	0.791667	0.784722	0.854167	0.84252	0.861111	0.798611	0.784722	0.854167	0.868056	0.787402	0.798611	0.854167	0.875	0.850394	0.861111	0.868056	0.854167	0.805556	0.8125	0.791667	0.791667	0.8125	0.84252	0.8125	0.861111	0.830645	0.798611	0.826389	0.819444	0.770833	0.840278	0.847222	0.763889	0.798611	0.840278
Invernale_di_Valle_Imperiale_(RI)	0.8125	0.840278	0.770833	0.840278	0.819444	0.819444	0.826389	0.916667	0.833333	0.861111	0.819444	0.784722	0.826389	0.756944	0.8125	0.791667	0.805556	0.818898	0.8125	0.819444	0.833333	0.819444	0.833333	0.984252	0.833333	0.833333	0.840278	0.826772	0.8125	0.875	0.805556	0.840278	0.819444	0.784722	0.8125	0.833333	0.818898	0.833333	0.840278	0.887097	0.763889	0.833333	0.909722	0.861111	0.819444	0.8125	0.798611	0.819444	0.819444
Spina_2_(RI)	0.840278	0.868056	0.798611	0.798611	0.847222	0.791667	0.784722	0.777778	0.805556	0.791667	0.805556	0.840278	0.798611	0.979167	0.784722	0.75	0.833333	0.834646	0.784722	0.791667	0.777778	0.833333	0.833333	0.76378	0.805556	0.861111	0.826389	0.826772	0.784722	0.791667	0.833333	0.770833	0.819444	0.770833	0.784722	0.791667	0.834646	0.777778	0.8125	0.774194	0.986111	0.805556	0.784722	0.736111	0.819444	0.840278	0.798611	0.791667	0.847222
Abitir_(VT)	0.881944	0.8125	0.798611	0.854167	0.847222	0.819444	0.826389	0.819444	0.791667	0.819444	0.791667	0.798611	0.826389	0.923611	0.8125	0.763889	0.819444	0.84252	0.798611	0.819444	0.805556	0.819444	0.805556	0.787402	0.791667	0.861111	0.798611	0.818898	0.798611	0.777778	0.819444	0.770833	0.833333	0.770833	0.798611	0.819444	0.84252	0.777778	0.784722	0.774194	0.916667	0.791667	0.770833	0.75	0.805556	0.881944	0.8125	0.819444	0.861111
Barocca_(VT)	0.840278	0.993056	0.798611	0.826389	0.847222	0.819444	0.8125	0.833333	0.875	0.861111	0.875	0.868056	0.840278	0.840278	0.798611	0.777778	0.833333	0.818898	0.8125	0.805556	0.819444	0.875	0.847222	0.84252	0.847222	0.861111	0.881944	0.874016	0.8125	0.875	0.833333	0.840278	0.833333	0.840278	0.826389	0.847222	0.818898	0.805556	0.854167	0.854839	0.847222	0.847222	0.854167	0.791667	0.861111	0.840278	0.784722	0.805556	0.819444
Bottiglia_(VT)	0.798611	0.868056	0.770833	0.784722	0.805556	0.791667	0.743056	0.777778	0.805556	0.805556	0.791667	0.979167	0.840278	0.840278	0.784722	0.75	0.819444	0.795276	0.8125	0.791667	0.791667	0.847222	0.805556	0.787402	0.805556	0.791667	0.854167	0.80315	0.8125	0.805556	0.819444	0.784722	0.805556	0.770833	0.770833	0.805556	0.795276	0.777778	0.826389	0.798387	0.847222	0.805556	0.798611	0.722222	0.791667	0.798611	0.826389	0.791667	0.819444
Campana_(VT)	0.854167	0.8125	0.8125	0.854167	0.861111	0.833333	0.8125	0.833333	0.805556	0.819444	0.847222	0.784722	0.881944	0.798611	0.993056	0.805556	0.819444	0.858268	0.826389	0.986111	0.833333	0.805556	0.819444	0.80315	0.819444	0.875	0.840278	0.818898	0.826389	0.861111	0.819444	0.826389	0.819444	0.798611	0.826389	0.875	0.858268	0.861111	0.784722	0.822581	0.791667	0.833333	0.826389	0.847222	0.833333	0.854167	0.8125	0.986111	0.847222
Cannella_(VT)	0.834711	0.818182	0.809917	0.983471	0.842975	0.834711	0.826446	0.859504	0.793388	0.859504	0.842975	0.760331	0.842975	0.77686	0.818182	0.834711	0.793388	0.826923	0.818182	0.826446	0.826446	0.801653	0.859504	0.855769	0.793388	0.859504	0.801653	0.836538	0.818182	0.842975	0.793388	0.85124	0.826446	0.760331	0.834711	0.842975	0.826923	0.77686	0.834711	0.831683	0.768595	0.859504	0.818182	0.818182	0.826446	0.834711	0.793388	0.826446	0.826446
Cocozzola_(VT)	0.883721	0.872093	0.860465	0.837209	0.872093	0.883721	0.872093	0.825581	0.848837	0.848837	0.965116	0.802326	0.872093	0.813953	0.825581	0.790698	0.895349	0.84058	0.813953	0.837209	0.790698	0.883721	0.872093	0.826087	0.825581	0.883721	0.895349	0.855072	0.813953	0.906977	0.895349	0.860465	0.837209	0.790698	0.860465	0.860465	0.84058	0.802326	0.895349	0.860465	0.802326	0.848837	0.848837	0.848837	0.872093	0.883721	0.802326	0.837209	0.848837
De_lu_Prete_(VT)	0.854167	0.854167	0.881944	0.881944	0.986111	0.833333	0.8125	0.861111	0.847222	0.861111	0.875	0.8125	0.868056	0.840278	0.868056	0.819444	0.888889	0.92126	0.854167	0.875	0.833333	0.902778	0.888889	0.834646	0.819444	0.888889	0.868056	0.850394	0.854167	0.861111	0.888889	0.840278	0.847222	0.770833	0.868056	0.888889	0.92126	0.833333	0.854167	0.83871	0.833333	0.861111	0.826389	0.819444	0.847222	0.854167	0.826389	0.875	0.875
Del_principe_(VT)	0.895833	0.840278	0.8125	0.854167	0.833333	0.986111	0.951389	0.833333	0.833333	0.861111	0.875	0.798611	0.895833	0.826389	0.840278	0.805556	0.861111	0.850394	0.798611	0.847222	0.847222	0.847222	0.805556	0.811024	0.833333	0.888889	0.868056	0.874016	0.798611	0.833333	0.861111	0.8125	0.875	0.8125	0.840278	0.875	0.850394	0.805556	0.826389	0.83871	0.819444	0.805556	0.826389	0.819444	0.875	0.895833	0.798611	0.847222	0.916667
Monteleone_(VT)	0.833333	0.819444	0.791667	0.833333	0.826389	0.840278	0.833333	0.840278	0.854167	0.826389	0.840278	0.805556	0.847222	0.805556	0.805556	0.756944	0.854167	0.811024	0.805556	0.8125	0.826389	0.840278	0.826389	0.818898	0.826389	0.826389	0.847222	0.834646	0.805556	0.826389	0.854167	0.847222	0.854167	0.777778	0.819444	0.826389	0.811024	0.798611	0.861111	0.83871	0.798611	0.826389	0.833333	0.8125	0.840278	0.833333	0.819444	0.8125	0.854167
Rossa_di_Maenza_(VT)	0.847222	0.861111	0.819444	0.861111	0.826389	0.840278	0.861111	0.895833	0.826389	0.979167	0.826389	0.805556	0.861111	0.791667	0.819444	0.840278	0.826389	0.84252	0.819444	0.826389	0.868056	0.840278	0.854167	0.866142	0.868056	0.854167	0.847222	0.866142	0.819444	0.868056	0.826389	0.847222	0.868056	0.791667	0.847222	0.854167	0.84252	0.8125	0.861111	0.846774	0.784722	0.854167	0.833333	0.826389	0.854167	0.847222	0.777778	0.826389	0.854167
Sellecca_(VT)	0.854167	0.840278	0.8125	0.895833	0.847222	0.819444	0.840278	1	0.847222	0.902778	0.819444	0.784722	0.868056	0.784722	0.826389	0.819444	0.833333	0.858268	0.826389	0.833333	0.861111	0.847222	0.847222	0.929134	0.847222	0.861111	0.854167	0.850394	0.826389	0.861111	0.833333	0.840278	0.833333	0.784722	0.840278	0.861111	0.858268	0.833333	0.840278	0.887097	0.777778	0.847222	0.881944	0.875	0.847222	0.854167	0.798611	0.833333	0.847222
Spina_(VT)	0.895833	0.840278	0.8125	0.854167	0.833333	0.986111	0.951389	0.833333	0.833333	0.861111	0.875	0.798611	0.895833	0.826389	0.840278	0.805556	0.861111	0.850394	0.798611	0.847222	0.847222	0.847222	0.805556	0.811024	0.833333	0.888889	0.868056	0.874016	0.798611	0.833333	0.861111	0.8125	0.875	0.8125	0.840278	0.875	0.850394	0.805556	0.826389	0.83871	0.819444	0.805556	0.826389	0.819444	0.875	0.895833	0.798611	0.847222	0.916667
Brutta_e_Bona_(VT)	0.777778	0.777778	0.791667	0.861111	0.798611	0.784722	0.777778	0.8125	0.784722	0.840278	0.770833	0.75	0.819444	0.736111	0.805556	0.951389	0.798611	0.779528	0.819444	0.8125	0.784722	0.8125	0.840278	0.80315	0.784722	0.798611	0.791667	0.787402	0.819444	0.8125	0.798611	0.791667	0.784722	0.763889	0.805556	0.826389	0.779528	0.770833	0.805556	0.806452	0.729167	0.854167	0.791667	0.784722	0.784722	0.777778	0.75	0.8125	0.798611
Abitir_2(FR)	1	0.847222	0.833333	0.861111	0.854167	0.881944	0.861111	0.854167	0.840278	0.854167	0.868056	0.805556	0.888889	0.861111	0.847222	0.784722	0.868056	0.84252	0.847222	0.854167	0.826389	0.854167	0.854167	0.818898	0.826389	0.895833	0.875	0.866142	0.847222	0.840278	0.868056	0.819444	0.854167	0.805556	0.819444	0.854167	0.84252	0.8125	0.847222	0.814516	0.854167	0.8125	0.805556	0.798611	0.868056	1	0.791667	0.854167	0.895833
Barocca_(FR)	0.840278	0.993056	0.798611	0.826389	0.847222	0.819444	0.8125	0.833333	0.875	0.861111	0.875	0.868056	0.840278	0.840278	0.798611	0.777778	0.833333	0.818898	0.8125	0.805556	0.819444	0.875	0.847222	0.84252	0.847222	0.861111	0.881944	0.874016	0.8125	0.875	0.833333	0.840278	0.833333	0.840278	0.826389	0.847222	0.818898	0.805556	0.854167	0.854839	0.847222	0.847222	0.854167	0.791667	0.861111	0.840278	0.784722	0.805556	0.819444
Biancona_(FR)	0.854167	0.854167	0.8125	0.854167	0.847222	0.847222	0.840278	0.861111	0.902778	0.861111	0.875	0.798611	0.881944	0.826389	0.8125	0.777778	0.833333	0.84252	0.8125	0.819444	0.847222	0.847222	0.833333	0.818898	0.847222	0.902778	0.826389	0.992126	0.8125	0.847222	0.833333	0.8125	0.833333	0.770833	0.840278	0.861111	0.84252	0.791667	0.826389	0.822581	0.819444	0.805556	0.8125	0.791667	0.972222	0.854167	0.826389	0.819444	0.847222
Bottiglia_3_(FR)	0.805556	0.875	0.777778	0.777778	0.798611	0.798611	0.75	0.784722	0.8125	0.8125	0.798611	0.986111	0.847222	0.833333	0.777778	0.756944	0.826389	0.80315	0.805556	0.784722	0.798611	0.854167	0.8125	0.795276	0.8125	0.798611	0.861111	0.811024	0.805556	0.8125	0.826389	0.791667	0.8125	0.777778	0.777778	0.8125	0.80315	0.784722	0.833333	0.806452	0.840278	0.8125	0.805556	0.729167	0.798611	0.805556	0.819444	0.784722	0.826389
Campana_2_(FR)	0.854167	0.854167	0.8125	0.854167	0.861111	0.805556	0.798611	0.847222	0.819444	0.861111	0.861111	0.784722	0.840278	0.826389	0.826389	0.791667	0.861111	0.858268	0.840278	0.833333	0.833333	0.847222	0.888889	0.834646	0.847222	0.875	0.840278	0.866142	0.840278	0.875	0.861111	0.854167	0.847222	0.784722	0.854167	0.861111	0.858268	0.819444	0.868056	0.854839	0.819444	0.875	0.840278	0.805556	0.875	0.854167	0.8125	0.833333	0.861111
Cannella_2_(FR)	0.805556	0.819444	0.875	0.833333	0.881944	0.784722	0.777778	0.840278	0.840278	0.854167	0.840278	0.791667	0.833333	0.805556	0.805556	0.798611	0.868056	0.874016	0.833333	0.8125	0.826389	0.895833	0.881944	0.80315	0.840278	0.840278	0.861111	0.850394	0.833333	0.854167	0.868056	0.833333	0.840278	0.777778	0.833333	0.840278	0.874016	0.826389	0.861111	0.830645	0.798611	0.868056	0.819444	0.784722	0.840278	0.805556	0.791667	0.8125	0.826389
Castrese_2_(FR)	0.847222	0.875	0.888889	0.819444	0.881944	0.826389	0.805556	0.854167	0.881944	0.840278	0.840278	0.847222	0.875	0.819444	0.805556	0.798611	0.9375	0.858268	0.833333	0.798611	0.826389	0.979167	0.868056	0.818898	0.840278	0.868056	0.888889	0.850394	0.833333	0.868056	0.9375	0.861111	0.881944	0.805556	0.861111	0.868056	0.858268	0.8125	0.888889	0.846774	0.8125	0.854167	0.833333	0.784722	0.840278	0.847222	0.805556	0.798611	0.868056
Cocozzola_2_(FR)	0.861111	0.888889	0.833333	0.847222	0.881944	0.854167	0.833333	0.826389	0.868056	0.840278	0.993056	0.805556	0.875	0.819444	0.847222	0.784722	0.854167	0.850394	0.805556	0.854167	0.840278	0.854167	0.868056	0.826772	0.826389	0.895833	0.847222	0.889764	0.805556	0.868056	0.854167	0.847222	0.840278	0.791667	0.847222	0.868056	0.850394	0.8125	0.875	0.862903	0.8125	0.854167	0.847222	0.840278	0.881944	0.861111	0.819444	0.854167	0.854167
Del_principe_2_(FR)	0.833333	0.861111	0.888889	0.833333	0.881944	0.8125	0.791667	0.840278	0.881944	0.868056	0.881944	0.805556	0.833333	0.819444	0.805556	0.8125	0.854167	0.850394	0.833333	0.8125	0.840278	0.868056	0.909722	0.811024	0.840278	0.854167	0.861111	0.874016	0.833333	0.868056	0.854167	0.847222	0.854167	0.777778	0.833333	0.840278	0.850394	0.826389	0.861111	0.846774	0.8125	0.854167	0.833333	0.798611	0.868056	0.833333	0.819444	0.8125	0.826389
Di_monteleone_(FR)	0.798611	0.854167	0.854167	0.798611	0.847222	0.777778	0.756944	0.805556	0.847222	0.833333	0.861111	0.770833	0.798611	0.784722	0.798611	0.791667	0.819444	0.818898	0.8125	0.805556	0.833333	0.833333	0.875	0.795276	0.819444	0.819444	0.840278	0.858268	0.8125	0.861111	0.819444	0.826389	0.819444	0.784722	0.798611	0.805556	0.818898	0.805556	0.826389	0.822581	0.777778	0.833333	0.8125	0.777778	0.847222	0.798611	0.798611	0.805556	0.791667
Di_santa_cristina_(FR)	0.819444	0.847222	0.777778	0.847222	0.840278	0.840278	0.833333	0.854167	0.8125	0.868056	0.854167	0.791667	0.847222	0.763889	0.805556	0.770833	0.826389	0.826772	0.819444	0.8125	0.826389	0.826389	0.826389	0.850394	0.8125	0.840278	0.833333	0.834646	0.819444	0.854167	0.826389	0.861111	0.868056	0.791667	0.819444	0.840278	0.826772	0.8125	0.847222	0.862903	0.756944	0.868056	0.847222	0.854167	0.826389	0.819444	0.791667	0.8125	0.868056
Fegatella_(FR)	0.840278	0.840278	0.868056	0.840278	0.875	0.777778	0.770833	0.847222	0.833333	0.861111	0.847222	0.798611	0.8125	0.826389	0.798611	0.819444	0.847222	0.866142	0.840278	0.805556	0.791667	0.861111	0.986111	0.826772	0.819444	0.833333	0.868056	0.826772	0.840278	0.861111	0.847222	0.840278	0.805556	0.756944	0.798611	0.819444	0.866142	0.791667	0.909722	0.822581	0.819444	0.888889	0.8125	0.791667	0.819444	0.840278	0.770833	0.805556	0.805556
Angina_2(FR)	0.840278	0.8125	0.8125	0.854167	0.861111	0.819444	0.8125	0.833333	0.805556	0.819444	0.847222	0.770833	0.881944	0.784722	0.993056	0.819444	0.819444	0.858268	0.840278	0.986111	0.819444	0.805556	0.819444	0.818898	0.805556	0.875	0.826389	0.818898	0.840278	0.861111	0.819444	0.826389	0.819444	0.798611	0.840278	0.888889	0.858268	0.847222	0.784722	0.822581	0.777778	0.833333	0.826389	0.847222	0.833333	0.840278	0.798611	0.986111	0.833333
De_lu_prete_2_(FR)	0.861111	0.861111	0.875	0.875	0.993056	0.826389	0.805556	0.854167	0.854167	0.854167	0.881944	0.805556	0.861111	0.847222	0.861111	0.8125	0.881944	0.913386	0.847222	0.868056	0.826389	0.895833	0.895833	0.826772	0.8125	0.881944	0.861111	0.858268	0.847222	0.854167	0.881944	0.833333	0.840278	0.763889	0.861111	0.881944	0.913386	0.826389	0.861111	0.830645	0.840278	0.854167	0.819444	0.8125	0.854167	0.861111	0.819444	0.868056	0.868056
Di_posta_2_(FR)	0.805556	0.833333	0.791667	0.861111	0.826389	0.826389	0.833333	0.868056	0.826389	0.854167	0.826389	0.777778	0.847222	0.819444	0.861111	0.826389	0.8125	0.818898	0.819444	0.868056	0.840278	0.8125	0.826389	0.874016	0.854167	0.840278	0.833333	0.84252	0.819444	0.868056	0.8125	0.847222	0.826389	0.791667	0.861111	0.868056	0.818898	0.840278	0.819444	0.854839	0.8125	0.840278	0.861111	0.854167	0.854167	0.805556	0.847222	0.868056	0.8125
Invernale_(FR)	0.819444	0.847222	0.777778	0.847222	0.826389	0.8125	0.819444	0.923611	0.840278	0.868056	0.826389	0.791667	0.833333	0.763889	0.819444	0.798611	0.8125	0.826772	0.819444	0.826389	0.840278	0.826389	0.840278	0.992126	0.840278	0.840278	0.847222	0.834646	0.819444	0.881944	0.8125	0.847222	0.826389	0.791667	0.819444	0.840278	0.826772	0.840278	0.847222	0.895161	0.770833	0.840278	0.916667	0.868056	0.826389	0.819444	0.805556	0.826389	0.826389
Pero-_melo_(FR)	0.826389	0.854167	0.798611	0.8125	0.805556	0.819444	0.798611	0.847222	0.847222	0.875	0.819444	0.8125	0.868056	0.8125	0.8125	0.791667	0.847222	0.811024	0.826389	0.819444	0.916667	0.847222	0.833333	0.834646	1	0.847222	0.868056	0.850394	0.826389	0.875	0.847222	0.826389	0.875	0.770833	0.826389	0.833333	0.811024	0.861111	0.854167	0.903226	0.805556	0.833333	0.881944	0.819444	0.861111	0.826389	0.868056	0.819444	0.847222
Rossa_di_maenza_(FR)	0.854167	0.854167	0.826389	0.8125	0.861111	0.819444	0.798611	0.819444	0.888889	0.847222	0.847222	0.798611	0.840278	0.798611	0.798611	0.791667	0.861111	0.850394	0.868056	0.805556	0.791667	0.861111	0.875	0.795276	0.805556	0.861111	0.868056	0.858268	0.868056	0.875	0.861111	0.8125	0.819444	0.784722	0.798611	0.819444	0.850394	0.819444	0.868056	0.83871	0.791667	0.833333	0.826389	0.777778	0.847222	0.854167	0.770833	0.805556	0.847222
Sellecca_(FR)	0.854167	0.840278	0.8125	0.895833	0.847222	0.819444	0.840278	1	0.847222	0.902778	0.819444	0.784722	0.868056	0.784722	0.826389	0.819444	0.833333	0.858268	0.826389	0.833333	0.861111	0.847222	0.847222	0.929134	0.847222	0.861111	0.854167	0.850394	0.826389	0.861111	0.833333	0.840278	0.833333	0.784722	0.840278	0.861111	0.858268	0.833333	0.840278	0.887097	0.777778	0.847222	0.881944	0.875	0.847222	0.854167	0.798611	0.833333	0.847222
Spadona_di_castelmadama_(FR)	0.888889	0.819444	0.833333	0.861111	0.868056	0.854167	0.819444	0.868056	0.798611	0.854167	0.854167	0.791667	0.875	0.847222	0.875	0.798611	0.854167	0.88189	0.819444	0.881944	0.854167	0.840278	0.840278	0.826772	0.840278	0.895833	0.861111	0.858268	0.819444	0.840278	0.854167	0.819444	0.854167	0.777778	0.861111	0.881944	0.88189	0.826389	0.805556	0.830645	0.840278	0.826389	0.819444	0.840278	0.868056	0.888889	0.819444	0.881944	0.895833
Spina_2_(FR)	0.847222	0.861111	0.777778	0.819444	0.840278	0.881944	0.861111	0.8125	0.840278	0.840278	0.826389	0.833333	0.875	0.833333	0.819444	0.798611	0.868056	0.818898	0.819444	0.826389	0.840278	0.868056	0.798611	0.811024	0.840278	0.868056	0.847222	0.826772	0.819444	0.826389	0.868056	0.833333	0.881944	0.791667	0.833333	0.826389	0.818898	0.8125	0.833333	0.846774	0.840278	0.840278	0.847222	0.8125	0.826389	0.847222	0.805556	0.826389	0.923611
Urgnina_2_(FR)	0.826389	0.840278	0.784722	0.854167	0.847222	0.805556	0.798611	0.861111	0.805556	0.847222	0.819444	0.784722	0.8125	0.8125	0.798611	0.791667	0.819444	0.811024	0.8125	0.805556	0.861111	0.805556	0.805556	0.866142	0.847222	0.847222	0.826389	0.80315	0.8125	0.833333	0.819444	0.798611	0.833333	0.770833	0.798611	0.805556	0.811024	0.847222	0.8125	0.870968	0.819444	0.819444	0.868056	0.833333	0.805556	0.826389	0.798611	0.805556	0.847222
Dell'orso/prosciutto_di_picinisco_(FR)	0.833333	0.805556	0.777778	0.805556	0.826389	0.840278	0.805556	0.798611	0.798611	0.826389	0.798611	0.763889	0.833333	0.763889	0.847222	0.770833	0.826389	0.811024	0.847222	0.840278	0.840278	0.8125	0.770833	0.80315	0.840278	0.8125	0.819444	0.771654	0.847222	0.826389	0.826389	0.819444	0.840278	0.777778	0.819444	0.840278	0.811024	0.8125	0.791667	0.830645	0.756944	0.784722	0.819444	0.770833	0.784722	0.833333	0.791667	0.840278	0.840278
Sonnino_di_olevano_(FR)	0.8125	0.881944	0.784722	0.784722	0.805556	0.791667	0.756944	0.791667	0.819444	0.819444	0.805556	0.979167	0.854167	0.840278	0.784722	0.763889	0.833333	0.811024	0.8125	0.791667	0.805556	0.861111	0.819444	0.787402	0.819444	0.805556	0.868056	0.818898	0.8125	0.819444	0.833333	0.798611	0.819444	0.784722	0.784722	0.819444	0.811024	0.791667	0.840278	0.814516	0.847222	0.819444	0.8125	0.736111	0.805556	0.8125	0.8125	0.791667	0.833333
Estiva_sgurgolana_(FR)	0.840278	0.854167	0.840278	0.826389	0.819444	0.833333	0.826389	0.875	0.833333	0.875	0.875	0.784722	0.854167	0.784722	0.826389	0.791667	0.861111	0.826772	0.8125	0.819444	0.833333	0.847222	0.833333	0.850394	0.847222	0.847222	0.854167	0.850394	0.8125	0.861111	0.861111	0.868056	0.875	0.798611	0.868056	0.861111	0.826772	0.833333	0.868056	0.870968	0.777778	0.847222	0.868056	0.833333	0.861111	0.840278	0.8125	0.819444	0.847222
Spadona_estiva_(FR)	0.847222	0.861111	0.819444	0.819444	0.854167	0.840278	0.819444	0.826389	0.854167	0.854167	0.868056	0.805556	0.875	0.833333	0.819444	0.826389	0.854167	0.834646	0.805556	0.8125	0.840278	0.854167	0.854167	0.811024	0.854167	0.840278	0.847222	0.826772	0.805556	0.840278	0.854167	0.847222	0.923611	0.777778	0.847222	0.840278	0.834646	0.798611	0.875	0.862903	0.826389	0.854167	0.847222	0.826389	0.826389	0.847222	0.805556	0.8125	0.895833
Verdona_(FR)	0.868056	0.881944	0.840278	0.8125	0.847222	0.847222	0.8125	0.847222	0.847222	0.847222	0.847222	0.854167	0.854167	0.840278	0.826389	0.777778	0.888889	0.858268	0.840278	0.833333	0.833333	0.888889	0.875	0.834646	0.861111	0.847222	0.993056	0.818898	0.840278	0.888889	0.888889	0.826389	0.833333	0.840278	0.8125	0.861111	0.858268	0.875	0.881944	0.854839	0.833333	0.875	0.854167	0.819444	0.833333	0.868056	0.8125	0.833333	0.847222
Pacella_di_sgurgola_(FR)	0.805556	0.875	0.777778	0.777778	0.798611	0.798611	0.75	0.784722	0.8125	0.8125	0.798611	0.986111	0.847222	0.833333	0.777778	0.756944	0.826389	0.80315	0.805556	0.784722	0.798611	0.854167	0.8125	0.795276	0.8125	0.798611	0.861111	0.811024	0.805556	0.8125	0.826389	0.791667	0.8125	0.777778	0.777778	0.8125	0.80315	0.784722	0.833333	0.806452	0.840278	0.8125	0.805556	0.729167	0.798611	0.805556	0.819444	0.784722	0.826389
Gavignanese_(FR)	0.791667	0.833333	0.819444	0.805556	0.798611	0.784722	0.777778	0.840278	0.826389	0.840278	0.8125	0.805556	0.819444	0.805556	0.763889	0.770833	0.826389	0.834646	0.819444	0.756944	0.8125	0.826389	0.798611	0.826772	0.854167	0.798611	0.819444	0.795276	0.819444	0.840278	0.826389	0.805556	0.840278	0.777778	0.805556	0.784722	0.834646	0.826389	0.847222	0.870968	0.798611	0.840278	0.847222	0.784722	0.8125	0.791667	0.819444	0.756944	0.798611
Scialdone_di_anagni_(FR)	0.861111	0.819444	0.875	0.833333	0.895833	0.840278	0.819444	0.8125	0.840278	0.840278	0.868056	0.805556	0.847222	0.875	0.819444	0.8125	0.923611	0.858268	0.847222	0.826389	0.798611	0.895833	0.909722	0.80315	0.8125	0.868056	0.861111	0.834646	0.847222	0.854167	0.923611	0.833333	0.854167	0.763889	0.819444	0.840278	0.858268	0.784722	0.888889	0.846774	0.868056	0.854167	0.833333	0.8125	0.840278	0.861111	0.805556	0.826389	0.868056
Butirra_precoce_morettini_(FR)	0.861111	0.819444	0.875	0.833333	0.895833	0.840278	0.819444	0.8125	0.840278	0.840278	0.868056	0.805556	0.847222	0.875	0.819444	0.8125	0.923611	0.858268	0.847222	0.826389	0.798611	0.895833	0.909722	0.80315	0.8125	0.868056	0.861111	0.834646	0.847222	0.854167	0.923611	0.833333	0.854167	0.763889	0.819444	0.840278	0.858268	0.784722	0.888889	0.846774	0.868056	0.854167	0.833333	0.8125	0.840278	0.861111	0.805556	0.826389	0.868056
Volpina_(FR)	0.833333	0.847222	0.805556	0.805556	0.826389	0.784722	0.805556	0.854167	0.826389	0.826389	0.8125	0.791667	0.805556	0.847222	0.805556	0.784722	0.8125	0.795276	0.805556	0.8125	0.826389	0.826389	0.826389	0.850394	0.840278	0.826389	0.847222	0.818898	0.805556	0.854167	0.8125	0.861111	0.826389	0.75	0.805556	0.798611	0.795276	0.8125	0.805556	0.830645	0.854167	0.840278	0.847222	0.826389	0.8125	0.833333	0.819444	0.8125	0.8125
Bottiglia_1_(FR)	0.805556	0.875	0.777778	0.777778	0.798611	0.798611	0.75	0.784722	0.8125	0.8125	0.798611	0.986111	0.847222	0.833333	0.777778	0.756944	0.826389	0.80315	0.805556	0.784722	0.798611	0.854167	0.8125	0.795276	0.8125	0.798611	0.861111	0.811024	0.805556	0.8125	0.826389	0.791667	0.8125	0.777778	0.777778	0.8125	0.80315	0.784722	0.833333	0.806452	0.840278	0.8125	0.805556	0.729167	0.798611	0.805556	0.819444	0.784722	0.826389
Cucuzzella_1_(FR)	0.877358	0.811321	0.792453	0.820755	0.849057	0.877358	0.858491	0.830189	0.849057	0.811321	0.849057	0.783019	0.867925	0.858491	0.849057	0.773585	0.886792	0.820225	0.801887	0.858491	0.858491	0.858491	0.811321	0.808989	0.867925	0.886792	0.867925	0.831461	0.801887	0.820755	0.886792	0.820755	0.858491	0.792453	0.820755	0.830189	0.820225	0.830189	0.839623	0.860465	0.849057	0.830189	0.849057	0.839623	0.849057	0.877358	0.849057	0.858491	0.90566
Floriano_grande_(FR)	0.833333	0.861111	0.833333	0.833333	0.854167	0.854167	0.833333	0.840278	0.8125	0.868056	0.868056	0.805556	0.847222	0.791667	0.819444	0.798611	0.826389	0.858268	0.805556	0.826389	0.840278	0.854167	0.868056	0.834646	0.854167	0.854167	0.847222	0.834646	0.805556	0.868056	0.826389	0.861111	0.840278	0.75	0.847222	0.868056	0.858268	0.798611	0.847222	0.862903	0.784722	0.854167	0.847222	0.8125	0.826389	0.833333	0.777778	0.826389	0.840278
D'estate_(FR)	0.854167	0.826389	0.798611	0.868056	0.861111	0.833333	0.826389	0.847222	0.819444	0.833333	0.847222	0.784722	0.895833	0.784722	0.979167	0.819444	0.833333	0.858268	0.854167	0.986111	0.833333	0.819444	0.819444	0.834646	0.819444	0.888889	0.840278	0.834646	0.854167	0.875	0.833333	0.8125	0.819444	0.8125	0.854167	0.902778	0.858268	0.861111	0.798611	0.83871	0.777778	0.833333	0.840278	0.847222	0.847222	0.854167	0.8125	0.986111	0.847222
Di_posta_1_(FR)	0.813953	0.837209	0.79845	0.860465	0.821705	0.837209	0.852713	0.899225	0.837209	0.868217	0.821705	0.775194	0.844961	0.821705	0.852713	0.844961	0.821705	0.839286	0.813953	0.860465	0.844961	0.821705	0.837209	0.901786	0.852713	0.837209	0.837209	0.848214	0.813953	0.875969	0.821705	0.844961	0.829457	0.79845	0.860465	0.868217	0.839286	0.837209	0.829457	0.862385	0.813953	0.852713	0.868217	0.868217	0.852713	0.813953	0.829457	0.860465	0.821705
Di_carpello_(FR)	0.826389	0.854167	0.798611	0.8125	0.805556	0.819444	0.798611	0.847222	0.847222	0.875	0.819444	0.8125	0.868056	0.8125	0.8125	0.791667	0.847222	0.811024	0.826389	0.819444	0.916667	0.847222	0.833333	0.834646	1	0.847222	0.868056	0.850394	0.826389	0.875	0.847222	0.826389	0.875	0.770833	0.826389	0.833333	0.811024	0.861111	0.854167	0.903226	0.805556	0.833333	0.881944	0.819444	0.861111	0.826389	0.868056	0.819444	0.847222
Angina_1(FR)	0.854167	0.8125	0.798611	0.854167	0.847222	0.833333	0.8125	0.833333	0.805556	0.819444	0.833333	0.784722	0.881944	0.784722	0.993056	0.805556	0.819444	0.84252	0.840278	0.986111	0.833333	0.805556	0.805556	0.818898	0.819444	0.875	0.840278	0.818898	0.840278	0.861111	0.819444	0.8125	0.819444	0.8125	0.840278	0.888889	0.84252	0.861111	0.784722	0.822581	0.777778	0.819444	0.826389	0.833333	0.833333	0.854167	0.8125	0.986111	0.847222
Cucuzzella_2_(FR)	0.875	0.847222	0.819444	0.833333	0.826389	0.881944	0.847222	0.854167	0.840278	0.868056	0.854167	0.833333	0.902778	0.819444	0.847222	0.826389	0.868056	0.834646	0.819444	0.840278	0.854167	0.868056	0.826389	0.795276	0.854167	0.868056	0.875	0.84252	0.819444	0.854167	0.868056	0.833333	0.895833	0.805556	0.833333	0.868056	0.834646	0.8125	0.847222	0.854839	0.8125	0.826389	0.847222	0.8125	0.840278	0.875	0.805556	0.840278	0.923611
Rossa_maenza_2_(FR)	0.888889	0.847222	0.833333	0.847222	0.840278	0.854167	0.819444	0.826389	0.826389	0.854167	0.840278	0.847222	0.902778	0.805556	0.847222	0.8125	0.840278	0.826772	0.833333	0.840278	0.840278	0.868056	0.826389	0.787402	0.854167	0.854167	0.861111	0.834646	0.833333	0.840278	0.840278	0.847222	0.881944	0.791667	0.833333	0.868056	0.826772	0.798611	0.819444	0.830645	0.798611	0.826389	0.819444	0.784722	0.826389	0.888889	0.805556	0.840278	0.895833
Colle_buono_(FR)	0.868056	0.854167	0.868056	0.826389	0.861111	0.833333	0.8125	0.833333	0.833333	0.875	0.847222	0.798611	0.854167	0.8125	0.798611	0.819444	0.875	0.834646	0.826389	0.805556	0.833333	0.875	0.875	0.811024	0.847222	0.833333	0.840278	0.858268	0.826389	0.861111	0.875	0.826389	0.861111	0.743056	0.881944	0.861111	0.834646	0.805556	0.868056	0.83871	0.805556	0.833333	0.826389	0.791667	0.861111	0.868056	0.798611	0.805556	0.819444
Uccone_2_(nonna)_(FR)	0.784722	0.8125	0.798611	0.826389	0.847222	0.805556	0.798611	0.833333	0.791667	0.847222	0.833333	0.743056	0.826389	0.756944	0.854167	0.75	0.833333	0.826772	0.798611	0.861111	0.833333	0.819444	0.805556	0.834646	0.819444	0.833333	0.8125	0.80315	0.798611	0.861111	0.833333	0.8125	0.861111	0.770833	0.840278	0.847222	0.826772	0.833333	0.826389	0.83871	0.75	0.805556	0.854167	0.847222	0.819444	0.784722	0.798611	0.861111	0.833333
Agostina_(FR)	0.875	0.861111	0.888889	0.847222	0.854167	0.826389	0.819444	0.881944	0.868056	0.868056	0.881944	0.819444	0.861111	0.833333	0.847222	0.826389	0.881944	0.88189	0.875	0.854167	0.840278	0.868056	0.881944	0.84252	0.840278	0.868056	0.888889	0.858268	0.875	0.909722	0.881944	0.861111	0.826389	0.833333	0.819444	0.854167	0.88189	0.840278	0.875	0.895161	0.826389	0.881944	0.875	0.854167	0.868056	0.875	0.791667	0.854167	0.840278
Maddalena_(uauosa)_(FR)	0.868056	0.854167	0.8125	0.854167	0.875	0.861111	0.854167	0.875	0.833333	0.888889	0.861111	0.798611	0.881944	0.784722	0.854167	0.805556	0.861111	0.866142	0.840278	0.861111	0.847222	0.861111	0.819444	0.84252	0.819444	0.875	0.840278	0.858268	0.840278	0.847222	0.861111	0.840278	0.875	0.784722	0.881944	0.888889	0.866142	0.819444	0.840278	0.854839	0.777778	0.847222	0.840278	0.847222	0.847222	0.868056	0.798611	0.861111	0.902778
Citta_bianca_1_(FR)	0.902778	0.833333	0.791667	0.861111	0.868056	0.895833	0.861111	0.854167	0.854167	0.868056	0.854167	0.833333	0.916667	0.847222	0.847222	0.8125	0.909722	0.850394	0.833333	0.854167	0.868056	0.881944	0.826389	0.826772	0.854167	0.909722	0.861111	0.84252	0.833333	0.840278	0.909722	0.833333	0.9375	0.833333	0.833333	0.868056	0.850394	0.826389	0.861111	0.862903	0.840278	0.840278	0.847222	0.826389	0.840278	0.902778	0.819444	0.854167	0.993056
Trivigliano_(FR)	0.867769	0.900826	0.809917	0.85124	0.859504	0.884298	0.842975	0.859504	0.842975	0.892562	0.859504	0.842975	0.876033	0.809917	0.834711	0.801653	0.826446	0.855769	0.818182	0.842975	0.859504	0.834711	0.842975	0.826923	0.842975	0.842975	0.900826	0.846154	0.818182	0.859504	0.826446	0.818182	0.842975	0.809917	0.834711	0.876033	0.855769	0.826446	0.834711	0.851485	0.801653	0.859504	0.834711	0.801653	0.842975	0.867769	0.809917	0.842975	0.859504
Cucuzzara_fiura_(FR)	0.791667	0.833333	0.875	0.833333	0.840278	0.8125	0.805556	0.840278	0.854167	0.868056	0.826389	0.763889	0.833333	0.777778	0.805556	0.798611	0.868056	0.834646	0.833333	0.8125	0.868056	0.868056	0.868056	0.826772	0.923611	0.854167	0.861111	0.858268	0.833333	0.895833	0.868056	0.819444	0.840278	0.777778	0.847222	0.854167	0.834646	0.854167	0.847222	0.895161	0.770833	0.826389	0.875	0.8125	0.868056	0.791667	0.833333	0.8125	0.798611
Spadona_ciociara_(maddalena)_(FR)	0.833333	0.847222	0.819444	0.819444	0.854167	0.854167	0.819444	0.826389	0.8125	0.854167	0.895833	0.791667	0.861111	0.819444	0.833333	0.798611	0.854167	0.84252	0.777778	0.840278	0.868056	0.826389	0.854167	0.818898	0.881944	0.854167	0.875	0.850394	0.777778	0.854167	0.854167	0.833333	0.854167	0.763889	0.833333	0.854167	0.84252	0.840278	0.847222	0.846774	0.8125	0.840278	0.833333	0.840278	0.868056	0.833333	0.833333	0.840278	0.854167
Uccone_1_(albino)_(FR)	0.791667	0.847222	0.791667	0.847222	0.826389	0.798611	0.791667	0.854167	0.798611	0.840278	0.840278	0.777778	0.805556	0.833333	0.805556	0.798611	0.798611	0.818898	0.791667	0.8125	0.854167	0.8125	0.854167	0.84252	0.881944	0.840278	0.847222	0.811024	0.791667	0.854167	0.798611	0.861111	0.8125	0.763889	0.819444	0.798611	0.818898	0.798611	0.833333	0.862903	0.826389	0.854167	0.861111	0.840278	0.8125	0.791667	0.819444	0.8125	0.8125
Gigante_profumata_(FR)	0.826389	0.840278	0.826389	0.895833	0.875	0.833333	0.840278	0.930556	0.847222	0.861111	0.847222	0.770833	0.854167	0.8125	0.840278	0.819444	0.819444	0.858268	0.8125	0.847222	0.847222	0.833333	0.833333	0.897638	0.833333	0.861111	0.840278	0.866142	0.8125	0.847222	0.819444	0.854167	0.833333	0.756944	0.854167	0.861111	0.858268	0.819444	0.8125	0.862903	0.805556	0.847222	0.868056	0.875	0.861111	0.826389	0.826389	0.847222	0.833333
Nonna_filomena_(FR)	0.833333	0.819444	0.791667	0.833333	0.784722	0.8125	0.805556	0.881944	0.798611	0.854167	0.8125	0.791667	0.819444	0.763889	0.791667	0.798611	0.798611	0.795276	0.777778	0.798611	0.854167	0.8125	0.8125	0.850394	0.826389	0.8125	0.833333	0.818898	0.777778	0.840278	0.798611	0.847222	0.798611	0.763889	0.791667	0.798611	0.795276	0.798611	0.819444	0.830645	0.756944	0.798611	0.833333	0.8125	0.8125	0.833333	0.777778	0.798611	0.8125
Al_burro_(FR)	0.840278	0.840278	0.868056	0.840278	0.875	0.777778	0.770833	0.847222	0.833333	0.861111	0.847222	0.798611	0.8125	0.826389	0.798611	0.819444	0.847222	0.866142	0.840278	0.805556	0.791667	0.861111	0.986111	0.826772	0.819444	0.833333	0.868056	0.826772	0.840278	0.861111	0.847222	0.840278	0.805556	0.756944	0.798611	0.819444	0.866142	0.791667	0.909722	0.822581	0.819444	0.888889	0.8125	0.791667	0.819444	0.840278	0.770833	0.805556	0.805556
D'acqua_(FR)	0.881944	0.854167	0.8125	0.868056	0.861111	0.833333	0.826389	0.875	0.847222	0.875	0.847222	0.798611	0.868056	0.826389	0.854167	0.805556	0.861111	0.858268	0.8125	0.861111	0.861111	0.861111	0.833333	0.834646	0.847222	0.902778	0.881944	0.850394	0.8125	0.861111	0.861111	0.840278	0.833333	0.826389	0.826389	0.861111	0.858268	0.819444	0.826389	0.83871	0.819444	0.833333	0.826389	0.833333	0.847222	0.881944	0.798611	0.861111	0.888889
Citta_Bianca_2_(FR)	0.826389	0.8125	0.826389	0.868056	0.875	0.805556	0.8125	0.847222	0.819444	0.847222	0.833333	0.784722	0.840278	0.826389	0.868056	0.791667	0.861111	0.866142	0.840278	0.875	0.819444	0.819444	0.847222	0.858268	0.819444	0.861111	0.840278	0.826772	0.840278	0.888889	0.861111	0.826389	0.833333	0.8125	0.8125	0.847222	0.866142	0.819444	0.840278	0.870968	0.819444	0.847222	0.868056	0.861111	0.847222	0.826389	0.798611	0.875	0.847222
Pero_36_(FR)	0.847222	0.888889	0.819444	0.833333	0.840278	0.8125	0.805556	0.840278	0.881944	0.840278	0.868056	0.819444	0.861111	0.833333	0.805556	0.798611	0.854167	0.826772	0.833333	0.8125	0.8125	0.868056	0.854167	0.818898	0.826389	0.868056	0.861111	0.866142	0.833333	0.881944	0.854167	0.833333	0.840278	0.805556	0.805556	0.826389	0.826772	0.798611	0.833333	0.854839	0.826389	0.840278	0.833333	0.798611	0.854167	0.847222	0.777778	0.8125	0.826389
Pero_50_(FR)	0.805556	0.875	0.777778	0.777778	0.798611	0.798611	0.75	0.784722	0.8125	0.8125	0.798611	0.986111	0.847222	0.833333	0.777778	0.756944	0.826389	0.80315	0.805556	0.784722	0.798611	0.854167	0.8125	0.795276	0.8125	0.798611	0.861111	0.811024	0.805556	0.8125	0.826389	0.791667	0.8125	0.777778	0.777778	0.8125	0.80315	0.784722	0.833333	0.806452	0.840278	0.8125	0.805556	0.729167	0.798611	0.805556	0.819444	0.784722	0.826389
Pero_43_(FR)	0.805556	0.875	0.777778	0.777778	0.798611	0.798611	0.75	0.784722	0.8125	0.8125	0.798611	0.986111	0.847222	0.833333	0.777778	0.756944	0.826389	0.80315	0.805556	0.784722	0.798611	0.854167	0.8125	0.795276	0.8125	0.798611	0.861111	0.811024	0.805556	0.8125	0.826389	0.791667	0.8125	0.777778	0.777778	0.8125	0.80315	0.784722	0.833333	0.806452	0.840278	0.8125	0.805556	0.729167	0.798611	0.805556	0.819444	0.784722	0.826389
Pero_38_(FR)	0.8125	0.881944	0.784722	0.784722	0.805556	0.805556	0.756944	0.791667	0.819444	0.805556	0.805556	0.979167	0.854167	0.840278	0.784722	0.75	0.833333	0.80315	0.798611	0.791667	0.805556	0.861111	0.805556	0.795276	0.819444	0.805556	0.868056	0.811024	0.798611	0.819444	0.833333	0.798611	0.819444	0.784722	0.784722	0.819444	0.80315	0.791667	0.826389	0.814516	0.847222	0.805556	0.8125	0.736111	0.805556	0.8125	0.826389	0.791667	0.833333
Pero_39_(FR)	0.8125	0.881944	0.784722	0.784722	0.805556	0.805556	0.756944	0.791667	0.819444	0.805556	0.805556	0.979167	0.854167	0.840278	0.784722	0.75	0.833333	0.80315	0.798611	0.791667	0.805556	0.861111	0.805556	0.795276	0.819444	0.805556	0.868056	0.811024	0.798611	0.819444	0.833333	0.798611	0.819444	0.784722	0.784722	0.819444	0.80315	0.791667	0.826389	0.814516	0.847222	0.805556	0.8125	0.736111	0.805556	0.8125	0.826389	0.791667	0.833333
Pero_35_(FR)	0.847222	0.819444	0.805556	0.777778	0.798611	0.798611	0.763889	0.8125	0.798611	0.826389	0.8125	0.777778	0.805556	0.819444	0.791667	0.756944	0.826389	0.80315	0.805556	0.798611	0.798611	0.826389	0.8125	0.779528	0.826389	0.8125	0.833333	0.795276	0.805556	0.826389	0.826389	0.833333	0.826389	0.777778	0.819444	0.784722	0.80315	0.798611	0.819444	0.798387	0.8125	0.8125	0.791667	0.784722	0.8125	0.847222	0.805556	0.798611	0.8125
Pero_42_(FR)	0.805556	0.875	0.777778	0.777778	0.798611	0.798611	0.75	0.784722	0.8125	0.8125	0.798611	0.986111	0.847222	0.833333	0.777778	0.756944	0.826389	0.80315	0.805556	0.784722	0.798611	0.854167	0.8125	0.795276	0.8125	0.798611	0.861111	0.811024	0.805556	0.8125	0.826389	0.791667	0.8125	0.777778	0.777778	0.8125	0.80315	0.784722	0.833333	0.806452	0.840278	0.8125	0.805556	0.729167	0.798611	0.805556	0.819444	0.784722	0.826389
Pero_37_(FR)	0.8125	0.840278	0.798611	0.826389	0.805556	0.847222	0.8125	0.805556	0.791667	0.819444	0.833333	0.770833	0.798611	0.840278	0.8125	0.763889	0.847222	0.787402	0.798611	0.819444	0.819444	0.833333	0.805556	0.795276	0.819444	0.847222	0.854167	0.811024	0.798611	0.833333	0.847222	0.798611	0.819444	0.798611	0.798611	0.819444	0.787402	0.805556	0.826389	0.822581	0.833333	0.805556	0.8125	0.805556	0.819444	0.8125	0.798611	0.819444	0.819444
Urgnina_1_(FR)	0.8125	0.826389	0.784722	0.840278	0.847222	0.791667	0.784722	0.847222	0.791667	0.833333	0.819444	0.770833	0.798611	0.8125	0.8125	0.791667	0.805556	0.811024	0.798611	0.819444	0.847222	0.791667	0.805556	0.866142	0.833333	0.833333	0.826389	0.787402	0.798611	0.833333	0.805556	0.798611	0.819444	0.770833	0.784722	0.791667	0.811024	0.847222	0.798611	0.862903	0.819444	0.819444	0.868056	0.847222	0.791667	0.8125	0.784722	0.819444	0.833333
Cocozzola_1_(FR)	0.861111	0.888889	0.833333	0.847222	0.881944	0.854167	0.833333	0.826389	0.868056	0.840278	0.993056	0.805556	0.875	0.819444	0.847222	0.784722	0.854167	0.850394	0.805556	0.854167	0.840278	0.854167	0.868056	0.826772	0.826389	0.895833	0.847222	0.889764	0.805556	0.868056	0.854167	0.847222	0.840278	0.791667	0.847222	0.868056	0.850394	0.8125	0.875	0.862903	0.8125	0.854167	0.847222	0.840278	0.881944	0.861111	0.819444	0.854167	0.854167
Rossa_Sgurgola_(FR)	0.840278	0.854167	0.840278	0.826389	0.819444	0.833333	0.826389	0.875	0.833333	0.875	0.875	0.784722	0.854167	0.784722	0.826389	0.791667	0.861111	0.826772	0.8125	0.819444	0.833333	0.847222	0.833333	0.850394	0.847222	0.847222	0.854167	0.850394	0.8125	0.861111	0.861111	0.868056	0.875	0.798611	0.868056	0.861111	0.826772	0.833333	0.868056	0.870968	0.777778	0.847222	0.868056	0.833333	0.861111	0.840278	0.8125	0.819444	0.847222
D'acqua_1_(FR)	0.895833	0.868056	0.826389	0.881944	0.875	0.847222	0.840278	0.888889	0.847222	0.888889	0.861111	0.8125	0.881944	0.840278	0.868056	0.819444	0.875	0.874016	0.826389	0.875	0.875	0.875	0.847222	0.850394	0.861111	0.916667	0.895833	0.866142	0.826389	0.875	0.875	0.840278	0.847222	0.826389	0.840278	0.875	0.874016	0.833333	0.840278	0.854839	0.833333	0.847222	0.840278	0.847222	0.861111	0.895833	0.8125	0.875	0.902778
Dell'aia_(FR)	0.826389	0.881944	0.868056	0.826389	0.861111	0.805556	0.784722	0.833333	0.861111	0.861111	0.861111	0.8125	0.840278	0.8125	0.798611	0.791667	0.861111	0.858268	0.840278	0.805556	0.819444	0.875	0.875	0.80315	0.819444	0.847222	0.895833	0.818898	0.840278	0.875	0.861111	0.826389	0.833333	0.826389	0.798611	0.833333	0.858268	0.819444	0.840278	0.83871	0.805556	0.861111	0.826389	0.777778	0.805556	0.826389	0.770833	0.805556	0.819444
Spina_Nerola_(RM)	0.847222	0.861111	0.805556	0.805556	0.854167	0.798611	0.791667	0.784722	0.8125	0.798611	0.8125	0.833333	0.805556	0.986111	0.791667	0.756944	0.840278	0.84252	0.791667	0.798611	0.784722	0.840278	0.840278	0.755906	0.8125	0.868056	0.833333	0.834646	0.791667	0.798611	0.840278	0.777778	0.826389	0.777778	0.791667	0.798611	0.84252	0.784722	0.819444	0.782258	0.979167	0.8125	0.777778	0.743056	0.826389	0.847222	0.805556	0.798611	0.854167
Spina_Canneto_(RM)	0.847222	0.861111	0.805556	0.805556	0.854167	0.798611	0.791667	0.784722	0.8125	0.798611	0.8125	0.833333	0.805556	0.986111	0.791667	0.756944	0.840278	0.84252	0.791667	0.798611	0.784722	0.840278	0.840278	0.755906	0.8125	0.868056	0.833333	0.834646	0.791667	0.798611	0.840278	0.777778	0.826389	0.777778	0.791667	0.798611	0.84252	0.784722	0.819444	0.782258	0.979167	0.8125	0.777778	0.743056	0.826389	0.847222	0.805556	0.798611	0.854167
Spadona_di_Salerno_1_(RM)	0.895833	0.826389	0.784722	0.854167	0.861111	0.888889	0.854167	0.847222	0.847222	0.861111	0.833333	0.826389	0.909722	0.854167	0.840278	0.805556	0.888889	0.858268	0.826389	0.847222	0.861111	0.875	0.819444	0.818898	0.847222	0.916667	0.854167	0.850394	0.826389	0.833333	0.888889	0.826389	0.916667	0.826389	0.840278	0.861111	0.858268	0.819444	0.840278	0.83871	0.847222	0.833333	0.826389	0.805556	0.847222	0.895833	0.826389	0.847222	0.986111
D'Estate_di_Sora_(RM)	0.868056	0.826389	0.8125	0.868056	0.875	0.847222	0.826389	0.847222	0.819444	0.833333	0.861111	0.798611	0.895833	0.8125	0.979167	0.819444	0.833333	0.874016	0.840278	0.986111	0.847222	0.819444	0.833333	0.818898	0.833333	0.875	0.854167	0.834646	0.840278	0.861111	0.833333	0.826389	0.819444	0.8125	0.840278	0.888889	0.874016	0.861111	0.798611	0.83871	0.805556	0.847222	0.840278	0.847222	0.847222	0.868056	0.826389	0.986111	0.861111
Bottiglia_2_(RM)	0.819444	0.875	0.791667	0.791667	0.8125	0.798611	0.75	0.798611	0.826389	0.8125	0.8125	0.958333	0.861111	0.819444	0.791667	0.784722	0.826389	0.818898	0.819444	0.798611	0.8125	0.868056	0.826389	0.811024	0.826389	0.8125	0.861111	0.826772	0.819444	0.826389	0.826389	0.805556	0.8125	0.763889	0.791667	0.826389	0.818898	0.8125	0.833333	0.822581	0.826389	0.826389	0.819444	0.743056	0.8125	0.819444	0.833333	0.798611	0.826389
Campana_(RM)	0.847222	0.847222	0.805556	0.847222	0.854167	0.798611	0.791667	0.840278	0.8125	0.854167	0.854167	0.777778	0.833333	0.819444	0.819444	0.784722	0.854167	0.850394	0.833333	0.826389	0.826389	0.840278	0.881944	0.826772	0.840278	0.868056	0.833333	0.858268	0.833333	0.868056	0.854167	0.847222	0.840278	0.791667	0.847222	0.854167	0.850394	0.8125	0.861111	0.846774	0.8125	0.868056	0.833333	0.798611	0.868056	0.847222	0.805556	0.826389	0.854167
Spina_1_(RM)	0.847222	0.861111	0.805556	0.805556	0.854167	0.798611	0.791667	0.784722	0.8125	0.798611	0.8125	0.833333	0.805556	0.986111	0.791667	0.756944	0.840278	0.84252	0.791667	0.798611	0.784722	0.840278	0.840278	0.755906	0.8125	0.868056	0.833333	0.834646	0.791667	0.798611	0.840278	0.777778	0.826389	0.777778	0.791667	0.798611	0.84252	0.784722	0.819444	0.782258	0.979167	0.8125	0.777778	0.743056	0.826389	0.847222	0.805556	0.798611	0.854167
Cannellina_di_luglio_(RM)	0.868056	0.826389	0.8125	0.868056	0.875	0.847222	0.826389	0.847222	0.819444	0.833333	0.861111	0.798611	0.895833	0.8125	0.979167	0.819444	0.833333	0.874016	0.840278	0.986111	0.847222	0.819444	0.833333	0.818898	0.833333	0.875	0.854167	0.834646	0.840278	0.861111	0.833333	0.826389	0.819444	0.8125	0.840278	0.888889	0.874016	0.861111	0.798611	0.83871	0.805556	0.847222	0.840278	0.847222	0.847222	0.868056	0.826389	0.986111	0.861111
Estiva_di_Montelanico_(RM)	0.854167	0.840278	0.826389	0.868056	0.833333	0.833333	0.826389	0.861111	0.847222	0.861111	0.833333	0.770833	0.881944	0.8125	0.840278	0.833333	0.833333	0.88189	0.8125	0.847222	0.847222	0.833333	0.833333	0.84252	0.847222	0.861111	0.826389	0.858268	0.8125	0.875	0.833333	0.826389	0.861111	0.8125	0.840278	0.861111	0.88189	0.805556	0.826389	0.870968	0.805556	0.861111	0.854167	0.847222	0.861111	0.854167	0.784722	0.847222	0.847222
Ceppetto_2_(RM)	0.819444	0.847222	0.777778	0.819444	0.798611	0.826389	0.819444	0.854167	0.8125	0.840278	0.8125	0.805556	0.819444	0.777778	0.819444	0.826389	0.8125	0.795276	0.805556	0.826389	0.8125	0.826389	0.8125	0.897638	0.840278	0.840278	0.833333	0.818898	0.805556	0.854167	0.8125	0.847222	0.8125	0.791667	0.805556	0.8125	0.795276	0.8125	0.819444	0.83871	0.784722	0.826389	0.861111	0.826389	0.8125	0.819444	0.791667	0.826389	0.826389
Spadona_D'Agosto_(RM)	0.888889	0.833333	0.791667	0.861111	0.868056	0.881944	0.847222	0.840278	0.840278	0.868056	0.840278	0.833333	0.902778	0.833333	0.847222	0.8125	0.868056	0.850394	0.833333	0.854167	0.854167	0.854167	0.826389	0.811024	0.840278	0.895833	0.861111	0.826772	0.833333	0.840278	0.868056	0.819444	0.895833	0.819444	0.833333	0.868056	0.850394	0.826389	0.833333	0.846774	0.826389	0.826389	0.833333	0.798611	0.826389	0.888889	0.819444	0.854167	0.965278
Spina_2_(RM)	0.854167	0.854167	0.868056	0.854167	0.861111	0.847222	0.826389	0.819444	0.833333	0.847222	0.902778	0.784722	0.840278	0.8125	0.798611	0.805556	0.861111	0.834646	0.784722	0.805556	0.833333	0.861111	0.847222	0.795276	0.805556	0.861111	0.840278	0.874016	0.784722	0.833333	0.861111	0.8125	0.819444	0.770833	0.868056	0.847222	0.834646	0.777778	0.854167	0.806452	0.805556	0.805556	0.798611	0.791667	0.875	0.854167	0.8125	0.805556	0.819444
zunnina_(RM)	0.805556	0.875	0.777778	0.777778	0.798611	0.798611	0.75	0.784722	0.8125	0.8125	0.798611	0.986111	0.847222	0.833333	0.777778	0.756944	0.826389	0.80315	0.805556	0.784722	0.798611	0.854167	0.8125	0.795276	0.8125	0.798611	0.861111	0.811024	0.805556	0.8125	0.826389	0.791667	0.8125	0.777778	0.777778	0.8125	0.80315	0.784722	0.833333	0.806452	0.840278	0.8125	0.805556	0.729167	0.798611	0.805556	0.819444	0.784722	0.826389
Fernando_(RM)	0.784722	0.798611	0.798611	0.8125	0.805556	0.777778	0.743056	0.805556	0.819444	0.805556	0.777778	0.798611	0.8125	0.770833	0.784722	0.75	0.791667	0.779528	0.798611	0.777778	0.805556	0.805556	0.819444	0.787402	0.805556	0.791667	0.798611	0.787402	0.798611	0.805556	0.791667	0.826389	0.819444	0.743056	0.798611	0.791667	0.779528	0.777778	0.798611	0.798387	0.777778	0.791667	0.8125	0.75	0.791667	0.784722	0.798611	0.777778	0.805556
Zunnina_1_(RM)	0.819444	0.819444	0.819444	0.833333	0.854167	0.840278	0.819444	0.8125	0.854167	0.826389	0.868056	0.819444	0.875	0.777778	0.847222	0.826389	0.826389	0.84252	0.847222	0.854167	0.826389	0.840278	0.826389	0.787402	0.826389	0.854167	0.833333	0.834646	0.847222	0.840278	0.826389	0.791667	0.826389	0.777778	0.833333	0.854167	0.84252	0.798611	0.819444	0.846774	0.770833	0.826389	0.833333	0.770833	0.826389	0.819444	0.819444	0.854167	0.840278
_Villa_Morfì_(RM)	0.847222	0.847222	0.805556	0.833333	0.840278	0.840278	0.805556	0.798611	0.826389	0.826389	0.868056	0.833333	0.861111	0.791667	0.861111	0.784722	0.8125	0.811024	0.805556	0.868056	0.8125	0.840278	0.826389	0.80315	0.840278	0.868056	0.861111	0.850394	0.805556	0.854167	0.8125	0.833333	0.840278	0.791667	0.847222	0.868056	0.811024	0.826389	0.805556	0.830645	0.784722	0.8125	0.833333	0.798611	0.840278	0.847222	0.805556	0.868056	0.854167
Salaro_(RM)	0.861111	0.833333	0.861111	0.819444	0.881944	0.826389	0.805556	0.826389	0.854167	0.826389	0.840278	0.833333	0.875	0.861111	0.805556	0.784722	0.965278	0.858268	0.847222	0.8125	0.8125	0.9375	0.854167	0.80315	0.826389	0.868056	0.888889	0.834646	0.847222	0.854167	0.965278	0.819444	0.868056	0.805556	0.847222	0.840278	0.858268	0.8125	0.902778	0.830645	0.854167	0.840278	0.819444	0.784722	0.840278	0.861111	0.833333	0.8125	0.881944
Zunnina_(RM)	0.805556	0.875	0.777778	0.777778	0.798611	0.798611	0.75	0.784722	0.8125	0.8125	0.798611	0.986111	0.847222	0.833333	0.777778	0.756944	0.826389	0.80315	0.805556	0.784722	0.798611	0.854167	0.8125	0.795276	0.8125	0.798611	0.861111	0.811024	0.805556	0.8125	0.826389	0.791667	0.8125	0.777778	0.777778	0.8125	0.80315	0.784722	0.833333	0.806452	0.840278	0.8125	0.805556	0.729167	0.798611	0.805556	0.819444	0.784722	0.826389
Sant'Angelo_(RM)	0.826389	0.854167	0.798611	0.8125	0.805556	0.819444	0.798611	0.847222	0.847222	0.875	0.819444	0.8125	0.868056	0.8125	0.8125	0.791667	0.847222	0.811024	0.826389	0.819444	0.916667	0.847222	0.833333	0.834646	1	0.847222	0.868056	0.850394	0.826389	0.875	0.847222	0.826389	0.875	0.770833	0.826389	0.833333	0.811024	0.861111	0.854167	0.903226	0.805556	0.833333	0.881944	0.819444	0.861111	0.826389	0.868056	0.819444	0.847222
Spadona_Castel_Madama_1_(RM)	0.847222	0.861111	0.805556	0.805556	0.854167	0.798611	0.791667	0.784722	0.8125	0.798611	0.8125	0.833333	0.805556	0.986111	0.791667	0.756944	0.840278	0.84252	0.791667	0.798611	0.784722	0.840278	0.840278	0.755906	0.8125	0.868056	0.833333	0.834646	0.791667	0.798611	0.840278	0.777778	0.826389	0.777778	0.791667	0.798611	0.84252	0.784722	0.819444	0.782258	0.979167	0.8125	0.777778	0.743056	0.826389	0.847222	0.805556	0.798611	0.854167
Spina_3_(RM)	0.895833	0.826389	0.784722	0.854167	0.861111	0.888889	0.854167	0.847222	0.847222	0.861111	0.833333	0.826389	0.909722	0.854167	0.840278	0.805556	0.888889	0.858268	0.826389	0.847222	0.861111	0.875	0.819444	0.818898	0.847222	0.916667	0.854167	0.850394	0.826389	0.833333	0.888889	0.826389	0.916667	0.826389	0.840278	0.861111	0.858268	0.819444	0.840278	0.83871	0.847222	0.833333	0.826389	0.805556	0.847222	0.895833	0.826389	0.847222	0.986111
Spadona_Castel_Madama_2_(RM)	0.902778	0.847222	0.805556	0.875	0.854167	0.895833	0.861111	0.868056	0.881944	0.868056	0.868056	0.847222	0.986111	0.819444	0.888889	0.826389	0.881944	0.850394	0.847222	0.895833	0.895833	0.881944	0.826389	0.826772	0.881944	0.895833	0.875	0.889764	0.847222	0.868056	0.881944	0.819444	0.895833	0.819444	0.861111	0.909722	0.850394	0.854167	0.833333	0.879032	0.8125	0.840278	0.861111	0.826389	0.895833	0.902778	0.847222	0.895833	0.923611
Spadona_di_Salerno_2_(RM)	0.895833	0.826389	0.784722	0.854167	0.861111	0.888889	0.854167	0.847222	0.847222	0.861111	0.833333	0.826389	0.909722	0.854167	0.840278	0.805556	0.888889	0.858268	0.826389	0.847222	0.861111	0.875	0.819444	0.818898	0.847222	0.916667	0.854167	0.850394	0.826389	0.833333	0.888889	0.826389	0.916667	0.826389	0.840278	0.861111	0.858268	0.819444	0.840278	0.83871	0.847222	0.833333	0.826389	0.805556	0.847222	0.895833	0.826389	0.847222	0.986111
Spina_4_(RM)	0.840278	0.868056	0.798611	0.8125	0.861111	0.805556	0.798611	0.791667	0.819444	0.805556	0.819444	0.840278	0.8125	0.979167	0.798611	0.763889	0.847222	0.850394	0.798611	0.805556	0.791667	0.847222	0.847222	0.76378	0.819444	0.875	0.840278	0.84252	0.798611	0.805556	0.847222	0.784722	0.819444	0.784722	0.784722	0.805556	0.850394	0.791667	0.826389	0.782258	0.972222	0.819444	0.784722	0.75	0.833333	0.840278	0.8125	0.805556	0.861111
Della_Duchessa_(RM)	0.881944	0.854167	0.868056	0.840278	0.902778	0.847222	0.826389	0.847222	0.875	0.847222	0.861111	0.826389	0.881944	0.868056	0.826389	0.805556	0.958333	0.874016	0.854167	0.833333	0.833333	0.944444	0.861111	0.818898	0.847222	0.888889	0.895833	0.850394	0.854167	0.875	0.958333	0.840278	0.875	0.798611	0.868056	0.861111	0.874016	0.819444	0.895833	0.854839	0.861111	0.847222	0.840278	0.805556	0.861111	0.881944	0.840278	0.833333	0.888889
Spadona_(RM)	0.895833	0.826389	0.784722	0.854167	0.861111	0.888889	0.854167	0.847222	0.847222	0.861111	0.833333	0.826389	0.909722	0.854167	0.840278	0.805556	0.888889	0.858268	0.826389	0.847222	0.861111	0.875	0.819444	0.818898	0.847222	0.916667	0.854167	0.850394	0.826389	0.833333	0.888889	0.826389	0.916667	0.826389	0.840278	0.861111	0.858268	0.819444	0.840278	0.83871	0.847222	0.833333	0.826389	0.805556	0.847222	0.895833	0.826389	0.847222	0.986111
Castellana_(RM)	0.902778	0.847222	0.805556	0.875	0.854167	0.895833	0.861111	0.868056	0.881944	0.868056	0.868056	0.847222	0.986111	0.819444	0.888889	0.826389	0.881944	0.850394	0.847222	0.895833	0.895833	0.881944	0.826389	0.826772	0.881944	0.895833	0.875	0.889764	0.847222	0.868056	0.881944	0.819444	0.895833	0.819444	0.861111	0.909722	0.850394	0.854167	0.833333	0.879032	0.8125	0.840278	0.861111	0.826389	0.895833	0.902778	0.847222	0.895833	0.923611
Poverella_(RM)	0.833333	0.875	0.777778	0.847222	0.8125	0.840278	0.833333	0.8125	0.854167	0.826389	0.895833	0.791667	0.875	0.819444	0.819444	0.784722	0.826389	0.826772	0.819444	0.826389	0.798611	0.840278	0.826389	0.834646	0.826389	0.909722	0.847222	0.897638	0.819444	0.868056	0.826389	0.819444	0.826389	0.833333	0.833333	0.868056	0.826772	0.8125	0.819444	0.846774	0.8125	0.840278	0.833333	0.798611	0.881944	0.833333	0.791667	0.826389	0.840278
Abitir_1(FR)	0.881944	0.8125	0.770833	0.8125	0.833333	0.805556	0.770833	0.833333	0.833333	0.833333	0.819444	0.798611	0.854167	0.784722	0.8125	0.763889	0.819444	0.826772	0.798611	0.819444	0.805556	0.819444	0.805556	0.787402	0.805556	0.847222	0.826389	0.850394	0.798611	0.805556	0.819444	0.798611	0.791667	0.756944	0.798611	0.819444	0.826772	0.777778	0.798611	0.782258	0.777778	0.791667	0.770833	0.763889	0.833333	0.881944	0.784722	0.819444	0.847222
Spadona_Ciociara_Arnaldo_(FR)	0.833333	0.847222	0.819444	0.819444	0.854167	0.840278	0.805556	0.826389	0.8125	0.854167	0.881944	0.791667	0.861111	0.819444	0.833333	0.798611	0.840278	0.84252	0.777778	0.840278	0.868056	0.826389	0.854167	0.818898	0.881944	0.854167	0.875	0.850394	0.777778	0.854167	0.840278	0.833333	0.840278	0.763889	0.847222	0.854167	0.84252	0.840278	0.833333	0.830645	0.8125	0.840278	0.819444	0.826389	0.868056	0.833333	0.847222	0.840278	0.840278
Uauosa_Renato_(FR)	0.861111	0.847222	0.805556	0.847222	0.868056	0.840278	0.833333	0.868056	0.826389	0.881944	0.840278	0.791667	0.888889	0.777778	0.861111	0.798611	0.854167	0.866142	0.833333	0.868056	0.854167	0.854167	0.8125	0.84252	0.826389	0.868056	0.833333	0.858268	0.833333	0.854167	0.854167	0.833333	0.868056	0.777778	0.902778	0.895833	0.866142	0.826389	0.819444	0.846774	0.770833	0.840278	0.833333	0.840278	0.854167	0.861111	0.819444	0.868056	0.881944
Rossa_Maenza_1_(FR)	0.847222	0.861111	0.819444	0.861111	0.826389	0.840278	0.861111	0.895833	0.840278	0.979167	0.840278	0.805556	0.875	0.791667	0.833333	0.826389	0.826389	0.834646	0.819444	0.840278	0.868056	0.840278	0.854167	0.858268	0.881944	0.868056	0.847222	0.874016	0.819444	0.868056	0.826389	0.847222	0.868056	0.791667	0.861111	0.868056	0.834646	0.826389	0.861111	0.846774	0.784722	0.854167	0.833333	0.826389	0.868056	0.847222	0.791667	0.840278	0.854167
Cucuzzella_Castelliri_(FR)	0.840278	0.854167	0.854167	0.826389	0.819444	0.819444	0.8125	0.875	0.833333	0.875	0.861111	0.784722	0.854167	0.784722	0.826389	0.791667	0.861111	0.826772	0.826389	0.819444	0.833333	0.861111	0.847222	0.850394	0.847222	0.847222	0.868056	0.850394	0.826389	0.861111	0.861111	0.868056	0.861111	0.8125	0.881944	0.861111	0.826772	0.847222	0.868056	0.854839	0.777778	0.861111	0.854167	0.819444	0.861111	0.840278	0.8125	0.819444	0.833333
Santa_Cristina_(FR)	0.833333	0.861111	0.791667	0.861111	0.854167	0.840278	0.833333	0.868056	0.826389	0.881944	0.854167	0.805556	0.861111	0.777778	0.819444	0.784722	0.826389	0.834646	0.833333	0.826389	0.840278	0.840278	0.840278	0.858268	0.826389	0.854167	0.847222	0.84252	0.833333	0.868056	0.826389	0.875	0.868056	0.805556	0.833333	0.854167	0.834646	0.826389	0.847222	0.862903	0.770833	0.881944	0.847222	0.854167	0.840278	0.833333	0.805556	0.826389	0.868056
Brutti_buoni_(FR)	0.847222	0.875	0.805556	0.805556	0.854167	0.8125	0.777778	0.826389	0.840278	0.854167	0.881944	0.847222	0.847222	0.805556	0.833333	0.798611	0.868056	0.818898	0.819444	0.840278	0.826389	0.881944	0.854167	0.811024	0.840278	0.868056	0.861111	0.858268	0.819444	0.854167	0.868056	0.833333	0.840278	0.805556	0.833333	0.840278	0.818898	0.840278	0.888889	0.814516	0.798611	0.854167	0.805556	0.798611	0.854167	0.847222	0.819444	0.840278	0.854167
Campana_1_(FR)	0.854167	0.854167	0.8125	0.854167	0.861111	0.805556	0.798611	0.847222	0.819444	0.861111	0.861111	0.784722	0.840278	0.826389	0.826389	0.791667	0.861111	0.858268	0.840278	0.833333	0.833333	0.847222	0.888889	0.834646	0.847222	0.875	0.840278	0.866142	0.840278	0.875	0.861111	0.854167	0.847222	0.784722	0.854167	0.861111	0.858268	0.819444	0.868056	0.854839	0.819444	0.875	0.840278	0.805556	0.875	0.854167	0.8125	0.833333	0.861111
Del_principe_1_(FR)	0.875	0.819444	0.791667	0.833333	0.8125	0.965278	0.916667	0.8125	0.8125	0.840278	0.840278	0.791667	0.875	0.805556	0.819444	0.784722	0.826389	0.826772	0.777778	0.826389	0.826389	0.826389	0.784722	0.80315	0.8125	0.868056	0.847222	0.850394	0.777778	0.8125	0.826389	0.791667	0.840278	0.805556	0.833333	0.854167	0.826772	0.784722	0.791667	0.798387	0.798611	0.784722	0.791667	0.784722	0.854167	0.875	0.805556	0.826389	0.881944
Nonna_Filomena_Santa_Francesca_1_(FR)	0.826389	0.8125	0.784722	0.826389	0.777778	0.805556	0.798611	0.875	0.805556	0.847222	0.819444	0.798611	0.826389	0.770833	0.798611	0.791667	0.791667	0.80315	0.770833	0.805556	0.847222	0.805556	0.805556	0.84252	0.833333	0.819444	0.826389	0.826772	0.770833	0.833333	0.791667	0.840278	0.791667	0.756944	0.798611	0.805556	0.80315	0.819444	0.8125	0.822581	0.763889	0.791667	0.826389	0.805556	0.819444	0.826389	0.798611	0.805556	0.805556
Spadona_di_Castel_Madama_(FR)	0.895833	0.840278	0.798611	0.868056	0.847222	0.888889	0.854167	0.861111	0.875	0.861111	0.861111	0.854167	0.979167	0.826389	0.881944	0.819444	0.875	0.858268	0.840278	0.888889	0.888889	0.875	0.819444	0.818898	0.875	0.888889	0.868056	0.88189	0.840278	0.861111	0.875	0.8125	0.888889	0.8125	0.854167	0.902778	0.858268	0.861111	0.826389	0.870968	0.819444	0.833333	0.854167	0.819444	0.888889	0.895833	0.854167	0.888889	0.916667
Posta_(FR)	0.819444	0.819444	0.791667	0.847222	0.8125	0.826389	0.833333	0.854167	0.826389	0.840278	0.8125	0.763889	0.847222	0.833333	0.847222	0.8125	0.8125	0.80315	0.805556	0.854167	0.826389	0.8125	0.8125	0.858268	0.840278	0.840278	0.819444	0.84252	0.805556	0.854167	0.8125	0.833333	0.840278	0.791667	0.861111	0.854167	0.80315	0.826389	0.805556	0.846774	0.826389	0.826389	0.847222	0.840278	0.854167	0.819444	0.833333	0.854167	0.8125
Mela_(FR)	0.826389	0.854167	0.798611	0.8125	0.805556	0.819444	0.798611	0.847222	0.847222	0.875	0.819444	0.8125	0.868056	0.8125	0.8125	0.791667	0.847222	0.811024	0.826389	0.819444	0.916667	0.847222	0.833333	0.834646	1	0.847222	0.868056	0.850394	0.826389	0.875	0.847222	0.826389	0.875	0.770833	0.826389	0.833333	0.811024	0.861111	0.854167	0.903226	0.805556	0.833333	0.881944	0.819444	0.861111	0.826389	0.868056	0.819444	0.847222
Monteleone_(FR)	0.826389	0.909722	0.8125	0.8125	0.861111	0.819444	0.798611	0.819444	0.833333	0.847222	0.875	0.8125	0.826389	0.840278	0.826389	0.805556	0.833333	0.850394	0.8125	0.833333	0.833333	0.847222	0.875	0.826772	0.847222	0.847222	0.881944	0.874016	0.8125	0.875	0.833333	0.854167	0.833333	0.798611	0.826389	0.833333	0.850394	0.805556	0.854167	0.822581	0.833333	0.861111	0.826389	0.805556	0.861111	0.826389	0.8125	0.833333	0.819444
Capattera_(FR)	0.847222	0.805556	0.805556	0.847222	0.854167	0.826389	0.805556	0.826389	0.798611	0.8125	0.840278	0.777778	0.875	0.791667	1	0.8125	0.8125	0.850394	0.833333	0.993056	0.826389	0.798611	0.8125	0.811024	0.8125	0.868056	0.833333	0.811024	0.833333	0.854167	0.8125	0.819444	0.8125	0.805556	0.833333	0.881944	0.850394	0.854167	0.777778	0.814516	0.784722	0.826389	0.819444	0.840278	0.826389	0.847222	0.805556	0.993056	0.840278
Cannella_1_(FR)	0.847222	0.819444	0.805556	0.986111	0.854167	0.826389	0.833333	0.881944	0.798611	0.868056	0.840278	0.777778	0.861111	0.805556	0.833333	0.840278	0.798611	0.858268	0.819444	0.840278	0.826389	0.8125	0.854167	0.866142	0.798611	0.881944	0.805556	0.850394	0.819444	0.840278	0.798611	0.833333	0.8125	0.777778	0.819444	0.854167	0.858268	0.784722	0.819444	0.830645	0.798611	0.854167	0.819444	0.826389	0.840278	0.847222	0.791667	0.840278	0.840278
Gigante_Profumata_Santa_Francesca_1_(FR)	0.826389	0.826389	0.826389	0.881944	0.861111	0.833333	0.840278	0.916667	0.833333	0.847222	0.847222	0.756944	0.854167	0.8125	0.840278	0.805556	0.833333	0.858268	0.798611	0.847222	0.847222	0.819444	0.819444	0.897638	0.833333	0.847222	0.840278	0.866142	0.798611	0.847222	0.833333	0.840278	0.833333	0.756944	0.854167	0.861111	0.858268	0.819444	0.8125	0.862903	0.805556	0.833333	0.868056	0.888889	0.875	0.826389	0.826389	0.847222	0.819444
Spadoncina_Moricona_(FR)	0.888889	0.819444	0.819444	0.819444	0.840278	0.826389	0.791667	0.840278	0.8125	0.840278	0.840278	0.819444	0.875	0.833333	0.847222	0.798611	0.854167	0.866142	0.819444	0.854167	0.854167	0.840278	0.840278	0.811024	0.840278	0.868056	0.861111	0.858268	0.819444	0.826389	0.854167	0.805556	0.840278	0.763889	0.819444	0.840278	0.866142	0.8125	0.819444	0.822581	0.826389	0.840278	0.805556	0.8125	0.854167	0.888889	0.805556	0.854167	0.868056
Sammontana_(FR)	0.8125	0.881944	0.784722	0.784722	0.805556	0.805556	0.756944	0.791667	0.819444	0.819444	0.805556	0.979167	0.854167	0.826389	0.784722	0.763889	0.819444	0.811024	0.8125	0.791667	0.805556	0.861111	0.819444	0.80315	0.819444	0.805556	0.868056	0.818898	0.8125	0.819444	0.819444	0.798611	0.805556	0.770833	0.784722	0.819444	0.811024	0.791667	0.826389	0.814516	0.833333	0.819444	0.8125	0.736111	0.805556	0.8125	0.826389	0.791667	0.819444
Garofalo_Maenza_(FR)	0.819444	0.833333	0.791667	0.819444	0.840278	0.8125	0.791667	0.881944	0.826389	0.840278	0.826389	0.791667	0.861111	0.763889	0.861111	0.784722	0.840278	0.834646	0.847222	0.854167	0.868056	0.826389	0.8125	0.92126	0.868056	0.854167	0.833333	0.84252	0.847222	0.854167	0.840278	0.847222	0.854167	0.763889	0.861111	0.868056	0.834646	0.868056	0.819444	0.879032	0.770833	0.826389	0.888889	0.840278	0.854167	0.819444	0.847222	0.854167	0.840278
Castrese_1_(FR)	0.840278	0.868056	0.868056	0.8125	0.875	0.819444	0.798611	0.847222	0.875	0.833333	0.833333	0.854167	0.881944	0.826389	0.798611	0.791667	0.944444	0.874016	0.826389	0.805556	0.833333	0.972222	0.861111	0.818898	0.847222	0.861111	0.881944	0.850394	0.826389	0.875	0.944444	0.840278	0.875	0.798611	0.868056	0.875	0.874016	0.833333	0.881944	0.854839	0.819444	0.847222	0.840278	0.791667	0.847222	0.840278	0.826389	0.805556	0.861111
De_lu_Prete_1_(FR)	0.854167	0.854167	0.868056	0.868056	0.986111	0.819444	0.798611	0.847222	0.847222	0.847222	0.875	0.798611	0.854167	0.840278	0.854167	0.805556	0.875	0.913386	0.840278	0.861111	0.819444	0.888889	0.888889	0.826772	0.805556	0.875	0.854167	0.858268	0.840278	0.847222	0.875	0.826389	0.833333	0.756944	0.854167	0.875	0.913386	0.819444	0.854167	0.822581	0.833333	0.847222	0.8125	0.805556	0.847222	0.854167	0.8125	0.861111	0.861111
Bocce_(FR)	0.8125	0.840278	0.881944	0.840278	0.875	0.805556	0.784722	0.861111	0.847222	0.861111	0.847222	0.8125	0.840278	0.8125	0.826389	0.805556	0.875	0.88189	0.826389	0.833333	0.833333	0.875	0.902778	0.826772	0.833333	0.847222	0.895833	0.84252	0.826389	0.875	0.875	0.840278	0.833333	0.784722	0.826389	0.861111	0.88189	0.847222	0.854167	0.854839	0.805556	0.875	0.840278	0.805556	0.847222	0.8125	0.8125	0.833333	0.819444
Spina_1_(FR)	0.826389	0.854167	0.784722	0.784722	0.833333	0.777778	0.770833	0.763889	0.791667	0.777778	0.791667	0.826389	0.798611	0.965278	0.784722	0.736111	0.833333	0.826772	0.770833	0.791667	0.777778	0.819444	0.819444	0.755906	0.805556	0.847222	0.8125	0.818898	0.770833	0.791667	0.833333	0.756944	0.819444	0.756944	0.784722	0.791667	0.826772	0.777778	0.798611	0.774194	0.972222	0.791667	0.784722	0.736111	0.819444	0.826389	0.798611	0.791667	0.833333
Bottiglia_2_(FR)	0.8125	0.868056	0.770833	0.784722	0.791667	0.791667	0.756944	0.791667	0.819444	0.819444	0.805556	0.965278	0.854167	0.840278	0.784722	0.763889	0.833333	0.80315	0.8125	0.791667	0.805556	0.847222	0.819444	0.779528	0.819444	0.805556	0.868056	0.811024	0.8125	0.819444	0.833333	0.798611	0.819444	0.784722	0.770833	0.805556	0.80315	0.791667	0.840278	0.814516	0.847222	0.819444	0.8125	0.736111	0.805556	0.8125	0.8125	0.791667	0.833333
Sellecca_1_(FR)	0.847222	0.833333	0.805556	0.888889	0.840278	0.8125	0.833333	0.993056	0.840278	0.895833	0.8125	0.777778	0.875	0.777778	0.833333	0.8125	0.840278	0.858268	0.819444	0.840278	0.868056	0.840278	0.840278	0.929134	0.854167	0.854167	0.847222	0.850394	0.819444	0.868056	0.840278	0.833333	0.840278	0.777778	0.847222	0.868056	0.858268	0.840278	0.833333	0.895161	0.770833	0.840278	0.888889	0.881944	0.854167	0.847222	0.805556	0.840278	0.840278
Sellecca_2_(FR)	0.826389	0.868056	0.868056	0.8125	0.861111	0.805556	0.784722	0.833333	0.861111	0.861111	0.847222	0.8125	0.854167	0.798611	0.8125	0.791667	0.875	0.850394	0.840278	0.819444	0.819444	0.875	0.875	0.795276	0.833333	0.833333	0.895833	0.811024	0.840278	0.888889	0.875	0.826389	0.847222	0.8125	0.8125	0.847222	0.850394	0.833333	0.840278	0.854839	0.791667	0.861111	0.840278	0.791667	0.819444	0.826389	0.784722	0.819444	0.819444
Gentile_Montelanico_(FR)	0.826389	0.826389	0.8125	0.826389	0.847222	0.819444	0.798611	0.861111	0.833333	0.833333	0.861111	0.826389	0.868056	0.798611	0.881944	0.791667	0.819444	0.866142	0.826389	0.888889	0.861111	0.819444	0.861111	0.84252	0.861111	0.861111	0.868056	0.84252	0.826389	0.861111	0.819444	0.840278	0.819444	0.770833	0.826389	0.875	0.866142	0.861111	0.826389	0.854839	0.791667	0.861111	0.854167	0.847222	0.847222	0.826389	0.840278	0.888889	0.833333
Angelica_(FR)	0.833333	0.805556	0.861111	0.833333	0.881944	0.8125	0.791667	0.854167	0.826389	0.826389	0.826389	0.777778	0.847222	0.833333	0.847222	0.784722	0.854167	0.984252	0.819444	0.854167	0.826389	0.840278	0.854167	0.80315	0.8125	0.854167	0.847222	0.834646	0.819444	0.854167	0.854167	0.805556	0.826389	0.75	0.847222	0.868056	0.984252	0.826389	0.833333	0.83871	0.826389	0.854167	0.819444	0.798611	0.840278	0.833333	0.791667	0.854167	0.840278
Capattera_(Angina)_(FR)	0.847222	0.819444	0.819444	0.861111	0.868056	0.826389	0.819444	0.840278	0.8125	0.826389	0.854167	0.763889	0.888889	0.791667	0.986111	0.8125	0.826389	0.866142	0.847222	0.979167	0.826389	0.8125	0.826389	0.826772	0.8125	0.881944	0.833333	0.826772	0.847222	0.868056	0.826389	0.833333	0.826389	0.805556	0.847222	0.895833	0.866142	0.854167	0.791667	0.830645	0.784722	0.840278	0.833333	0.854167	0.840278	0.847222	0.805556	0.979167	0.840278
D'Acqua_2_(FR)	0.895833	0.868056	0.826389	0.881944	0.875	0.847222	0.840278	0.888889	0.847222	0.888889	0.861111	0.8125	0.881944	0.840278	0.868056	0.819444	0.875	0.874016	0.826389	0.875	0.875	0.875	0.847222	0.850394	0.861111	0.916667	0.895833	0.866142	0.826389	0.875	0.875	0.840278	0.847222	0.826389	0.840278	0.875	0.874016	0.833333	0.840278	0.854839	0.833333	0.847222	0.840278	0.847222	0.861111	0.895833	0.8125	0.875	0.902778
Ciocca_d'Asino_(Curato_Bottiglia)_(FR)	0.819444	0.888889	0.791667	0.791667	0.8125	0.798611	0.763889	0.798611	0.826389	0.826389	0.8125	0.972222	0.861111	0.847222	0.777778	0.756944	0.840278	0.818898	0.819444	0.784722	0.8125	0.868056	0.826389	0.795276	0.826389	0.8125	0.875	0.826772	0.819444	0.826389	0.840278	0.805556	0.826389	0.791667	0.791667	0.826389	0.818898	0.798611	0.847222	0.822581	0.854167	0.826389	0.819444	0.743056	0.8125	0.819444	0.819444	0.784722	0.840278
Gigante_Profumata_Santa_Francesca_2_(FR)	0.826389	0.840278	0.826389	0.895833	0.875	0.833333	0.840278	0.930556	0.847222	0.861111	0.847222	0.770833	0.854167	0.8125	0.840278	0.819444	0.819444	0.858268	0.8125	0.847222	0.847222	0.833333	0.833333	0.897638	0.833333	0.861111	0.840278	0.866142	0.8125	0.847222	0.819444	0.854167	0.833333	0.756944	0.854167	0.861111	0.858268	0.819444	0.8125	0.862903	0.805556	0.847222	0.868056	0.875	0.861111	0.826389	0.826389	0.847222	0.833333
Nonna_Filomena_Santa_Francesca_2_(FR)	0.826389	0.826389	0.798611	0.826389	0.791667	0.805556	0.798611	0.875	0.805556	0.847222	0.819444	0.798611	0.826389	0.756944	0.798611	0.791667	0.791667	0.795276	0.770833	0.805556	0.847222	0.819444	0.805556	0.850394	0.833333	0.819444	0.826389	0.834646	0.770833	0.833333	0.791667	0.840278	0.791667	0.756944	0.8125	0.819444	0.795276	0.805556	0.8125	0.822581	0.75	0.791667	0.826389	0.805556	0.819444	0.826389	0.784722	0.805556	0.805556
Brutta_e_Bella_di_Gennaio_(FR)	0.854167	0.895833	0.826389	0.826389	0.875	0.819444	0.798611	0.847222	0.861111	0.875	0.902778	0.840278	0.868056	0.8125	0.8125	0.805556	0.888889	0.84252	0.840278	0.819444	0.833333	0.902778	0.875	0.834646	0.847222	0.875	0.868056	0.88189	0.840278	0.861111	0.888889	0.854167	0.861111	0.8125	0.854167	0.861111	0.84252	0.833333	0.909722	0.83871	0.805556	0.875	0.826389	0.805556	0.875	0.854167	0.826389	0.819444	0.861111
Spadona_Ciociara_(FR)	0.833333	0.847222	0.819444	0.819444	0.854167	0.854167	0.819444	0.826389	0.8125	0.854167	0.895833	0.791667	0.861111	0.819444	0.833333	0.798611	0.854167	0.84252	0.777778	0.840278	0.868056	0.826389	0.854167	0.818898	0.881944	0.854167	0.875	0.850394	0.777778	0.854167	0.854167	0.833333	0.854167	0.763889	0.833333	0.854167	0.84252	0.840278	0.847222	0.846774	0.8125	0.840278	0.833333	0.840278	0.868056	0.833333	0.833333	0.840278	0.854167
Rossa_di_Maenza_2_(LT)	0.847222	0.861111	0.819444	0.861111	0.826389	0.840278	0.861111	0.895833	0.840278	0.979167	0.840278	0.805556	0.875	0.791667	0.833333	0.826389	0.826389	0.834646	0.819444	0.840278	0.868056	0.840278	0.854167	0.858268	0.881944	0.868056	0.847222	0.874016	0.819444	0.868056	0.826389	0.847222	0.868056	0.791667	0.861111	0.868056	0.834646	0.826389	0.861111	0.846774	0.784722	0.854167	0.833333	0.826389	0.868056	0.847222	0.791667	0.840278	0.854167
Campanella_2_(LT)	0.868217	0.813953	0.790698	0.852713	0.844961	0.844961	0.829457	0.844961	0.79845	0.829457	0.829457	0.782946	0.883721	0.782946	0.984496	0.821705	0.829457	0.857143	0.837209	0.992248	0.837209	0.813953	0.813953	0.830357	0.813953	0.875969	0.844961	0.8125	0.837209	0.868217	0.829457	0.806202	0.806202	0.821705	0.837209	0.891473	0.857143	0.860465	0.790698	0.825688	0.775194	0.829457	0.829457	0.844961	0.829457	0.868217	0.790698	0.992248	0.860465
Pero_Scarafona_(LT)	0.8125	0.854167	0.784722	0.854167	0.847222	0.833333	0.826389	0.833333	0.861111	0.847222	0.847222	0.826389	0.881944	0.8125	0.826389	0.791667	0.819444	0.834646	0.826389	0.833333	0.819444	0.847222	0.819444	0.826772	0.833333	0.888889	0.826389	0.889764	0.826389	0.861111	0.819444	0.8125	0.833333	0.770833	0.840278	0.888889	0.834646	0.819444	0.826389	0.854839	0.805556	0.833333	0.840278	0.805556	0.875	0.8125	0.8125	0.833333	0.847222
Pero_1-SR82_(LT)	0.833333	0.833333	0.819444	0.833333	0.826389	0.8125	0.791667	0.826389	0.826389	0.868056	0.840278	0.791667	0.861111	0.791667	0.833333	0.8125	0.840278	0.826772	0.833333	0.840278	0.854167	0.840278	0.840278	0.818898	0.854167	0.854167	0.833333	0.88189	0.833333	0.868056	0.840278	0.833333	0.868056	0.763889	0.902778	0.909722	0.826772	0.8125	0.833333	0.830645	0.784722	0.840278	0.819444	0.784722	0.881944	0.833333	0.847222	0.840278	0.826389
Pero_2-SR82_(LT)	0.798611	0.868056	0.784722	0.840278	0.833333	0.819444	0.8125	0.819444	0.861111	0.833333	0.833333	0.826389	0.868056	0.8125	0.826389	0.791667	0.819444	0.818898	0.826389	0.833333	0.805556	0.847222	0.819444	0.811024	0.833333	0.875	0.826389	0.874016	0.826389	0.861111	0.819444	0.8125	0.833333	0.784722	0.840278	0.875	0.818898	0.819444	0.826389	0.854839	0.805556	0.833333	0.840278	0.791667	0.861111	0.798611	0.8125	0.833333	0.833333
Pero_3-SR82_(LT)	0.847222	0.833333	0.819444	0.861111	0.868056	0.840278	0.819444	0.868056	0.840278	0.840278	0.854167	0.805556	0.875	0.791667	0.833333	0.798611	0.868056	0.850394	0.861111	0.840278	0.840278	0.854167	0.840278	0.84252	0.826389	0.840278	0.888889	0.826772	0.861111	0.868056	0.868056	0.819444	0.840278	0.791667	0.805556	0.854167	0.850394	0.826389	0.861111	0.879032	0.784722	0.840278	0.861111	0.854167	0.840278	0.847222	0.805556	0.840278	0.854167
Pero_Neccio_(LT)	0.805556	0.819444	0.833333	0.819444	0.8125	0.798611	0.791667	0.8125	0.798611	0.854167	0.8125	0.763889	0.805556	0.75	0.805556	0.770833	0.8125	0.795276	0.791667	0.798611	0.8125	0.840278	0.8125	0.787402	0.854167	0.840278	0.805556	0.818898	0.791667	0.826389	0.8125	0.861111	0.854167	0.736111	0.875	0.854167	0.795276	0.798611	0.805556	0.814516	0.743056	0.826389	0.805556	0.770833	0.8125	0.805556	0.805556	0.798611	0.8125
Pero_Cerone_(LT)	0.888889	0.819444	0.791667	0.847222	0.854167	0.895833	0.861111	0.840278	0.840278	0.854167	0.840278	0.819444	0.902778	0.847222	0.847222	0.798611	0.895833	0.850394	0.819444	0.840278	0.854167	0.868056	0.8125	0.811024	0.840278	0.909722	0.847222	0.84252	0.819444	0.826389	0.895833	0.833333	0.9375	0.819444	0.819444	0.854167	0.850394	0.8125	0.847222	0.846774	0.840278	0.826389	0.833333	0.8125	0.840278	0.888889	0.805556	0.840278	0.993056
Pero_Spadona_di_Formia_(LT)	0.875	0.819444	0.777778	0.833333	0.854167	0.881944	0.847222	0.826389	0.826389	0.840278	0.826389	0.819444	0.902778	0.833333	0.833333	0.784722	0.895833	0.850394	0.805556	0.840278	0.854167	0.868056	0.798611	0.811024	0.840278	0.895833	0.833333	0.84252	0.805556	0.826389	0.895833	0.805556	0.923611	0.805556	0.833333	0.868056	0.850394	0.8125	0.833333	0.846774	0.826389	0.8125	0.833333	0.8125	0.840278	0.875	0.805556	0.840278	0.979167
Pero_ScroccheTo_(LT)	0.847222	0.847222	0.833333	0.847222	0.840278	0.868056	0.833333	0.854167	0.8125	0.881944	0.854167	0.791667	0.861111	0.777778	0.833333	0.798611	0.8125	0.84252	0.819444	0.840278	0.881944	0.840278	0.826389	0.834646	0.854167	0.840278	0.833333	0.834646	0.819444	0.854167	0.8125	0.819444	0.840278	0.777778	0.861111	0.881944	0.84252	0.826389	0.819444	0.846774	0.770833	0.826389	0.833333	0.798611	0.826389	0.847222	0.805556	0.840278	0.840278
Pera_d'inverno_di_Scauri_(LT)	0.840278	0.868056	0.798611	0.798611	0.847222	0.791667	0.784722	0.777778	0.805556	0.791667	0.805556	0.840278	0.798611	0.979167	0.784722	0.75	0.833333	0.834646	0.784722	0.791667	0.777778	0.833333	0.833333	0.76378	0.805556	0.861111	0.826389	0.826772	0.784722	0.791667	0.833333	0.770833	0.819444	0.770833	0.784722	0.791667	0.834646	0.777778	0.8125	0.774194	0.986111	0.805556	0.784722	0.736111	0.819444	0.840278	0.798611	0.791667	0.847222
Spadona_estiva_Loc._Pulcheri_(LT)	0.888889	0.819444	0.777778	0.847222	0.854167	0.895833	0.861111	0.840278	0.840278	0.854167	0.840278	0.819444	0.902778	0.847222	0.833333	0.798611	0.895833	0.850394	0.819444	0.840278	0.854167	0.868056	0.8125	0.811024	0.840278	0.909722	0.847222	0.84252	0.819444	0.826389	0.895833	0.819444	0.923611	0.833333	0.819444	0.854167	0.850394	0.8125	0.847222	0.846774	0.840278	0.826389	0.833333	0.8125	0.840278	0.888889	0.805556	0.840278	0.993056
Sconosciuto_1_(LT)	0.798611	0.840278	0.826389	0.8125	0.833333	0.805556	0.770833	0.819444	0.805556	0.819444	0.833333	0.798611	0.826389	0.798611	0.826389	0.819444	0.805556	0.850394	0.798611	0.833333	0.805556	0.819444	0.833333	0.826772	0.819444	0.819444	0.8125	0.826772	0.798611	0.819444	0.805556	0.826389	0.833333	0.770833	0.868056	0.861111	0.850394	0.791667	0.826389	0.806452	0.791667	0.847222	0.798611	0.777778	0.819444	0.798611	0.8125	0.833333	0.805556
Sconosciuto_2_(LT)	0.881944	0.840278	0.826389	0.854167	0.833333	0.847222	0.8125	0.833333	0.819444	0.861111	0.833333	0.840278	0.895833	0.798611	0.840278	0.819444	0.833333	0.834646	0.840278	0.847222	0.847222	0.861111	0.833333	0.795276	0.861111	0.847222	0.854167	0.826772	0.840278	0.847222	0.833333	0.840278	0.861111	0.798611	0.826389	0.861111	0.834646	0.805556	0.826389	0.83871	0.791667	0.833333	0.826389	0.791667	0.819444	0.881944	0.798611	0.847222	0.888889
Sconosciuto_3_(LT)	0.847222	0.847222	0.833333	0.833333	0.8125	0.840278	0.833333	0.840278	0.8125	0.854167	0.826389	0.819444	0.833333	0.819444	0.819444	0.826389	0.826389	0.858268	0.819444	0.826389	0.8125	0.840278	0.840278	0.80315	0.826389	0.840278	0.847222	0.834646	0.819444	0.854167	0.826389	0.833333	0.840278	0.75	0.861111	0.854167	0.858268	0.826389	0.833333	0.830645	0.8125	0.840278	0.819444	0.770833	0.826389	0.847222	0.805556	0.826389	0.8125
San_Giovanni_(LT)	0.833333	0.833333	0.805556	0.805556	0.826389	0.826389	0.805556	0.8125	0.8125	0.840278	0.854167	0.791667	0.861111	0.777778	0.833333	0.798611	0.854167	0.811024	0.777778	0.840278	0.826389	0.840278	0.8125	0.80315	0.854167	0.840278	0.861111	0.818898	0.777778	0.840278	0.854167	0.819444	0.840278	0.777778	0.833333	0.840278	0.811024	0.826389	0.833333	0.814516	0.770833	0.8125	0.819444	0.8125	0.840278	0.833333	0.805556	0.840278	0.840278
Scrocchetta_1_(LT)	0.819444	0.819444	0.805556	0.875	0.826389	0.854167	0.861111	0.854167	0.826389	0.854167	0.8125	0.791667	0.875	0.833333	0.819444	0.826389	0.854167	0.866142	0.805556	0.826389	0.854167	0.840278	0.8125	0.826772	0.826389	0.868056	0.805556	0.889764	0.805556	0.854167	0.854167	0.805556	0.854167	0.777778	0.861111	0.881944	0.866142	0.826389	0.819444	0.846774	0.826389	0.840278	0.833333	0.8125	0.895833	0.819444	0.833333	0.826389	0.854167
Coreno_(LT)	0.805556	0.875	0.777778	0.805556	0.826389	0.784722	0.777778	0.826389	0.8125	0.8125	0.840278	0.805556	0.819444	0.777778	0.777778	0.770833	0.8125	0.80315	0.819444	0.784722	0.8125	0.840278	0.8125	0.84252	0.8125	0.826389	0.833333	0.826772	0.819444	0.840278	0.8125	0.847222	0.8125	0.763889	0.791667	0.8125	0.80315	0.798611	0.805556	0.822581	0.784722	0.8125	0.833333	0.8125	0.8125	0.805556	0.777778	0.784722	0.798611
Cerone_(LT)	0.798611	0.8125	0.770833	0.826389	0.805556	0.819444	0.798611	0.833333	0.819444	0.847222	0.805556	0.770833	0.840278	0.756944	0.840278	0.805556	0.791667	0.787402	0.798611	0.847222	0.847222	0.791667	0.805556	0.826772	0.875	0.833333	0.826389	0.811024	0.798611	0.847222	0.791667	0.798611	0.833333	0.770833	0.840278	0.847222	0.787402	0.833333	0.784722	0.870968	0.75	0.791667	0.854167	0.791667	0.819444	0.798611	0.8125	0.847222	0.819444
Scrocchetta_2_(LT)	0.847222	0.847222	0.833333	0.847222	0.868056	0.840278	0.819444	0.868056	0.826389	0.854167	0.840278	0.805556	0.888889	0.791667	0.861111	0.798611	0.854167	0.874016	0.819444	0.868056	0.854167	0.868056	0.840278	0.834646	0.854167	0.868056	0.861111	0.866142	0.819444	0.854167	0.854167	0.805556	0.840278	0.763889	0.902778	0.923611	0.874016	0.826389	0.819444	0.830645	0.784722	0.840278	0.833333	0.8125	0.868056	0.847222	0.833333	0.868056	0.840278
Scrocchetta_3_(LT)	0.833333	0.833333	0.833333	0.847222	0.854167	0.826389	0.805556	0.868056	0.8125	0.854167	0.826389	0.791667	0.875	0.777778	0.861111	0.798611	0.840278	0.874016	0.819444	0.868056	0.854167	0.854167	0.840278	0.834646	0.854167	0.854167	0.847222	0.850394	0.819444	0.854167	0.840278	0.805556	0.826389	0.763889	0.888889	0.909722	0.874016	0.826389	0.819444	0.830645	0.770833	0.840278	0.833333	0.8125	0.854167	0.833333	0.819444	0.868056	0.826389
Spadona_Castel_Madama_1_(RI)	0.881944	0.8125	0.770833	0.840278	0.847222	0.888889	0.854167	0.833333	0.833333	0.847222	0.833333	0.8125	0.909722	0.840278	0.840278	0.791667	0.902778	0.850394	0.8125	0.847222	0.861111	0.861111	0.805556	0.811024	0.847222	0.902778	0.840278	0.84252	0.8125	0.833333	0.902778	0.8125	0.930556	0.8125	0.826389	0.861111	0.850394	0.819444	0.840278	0.854839	0.833333	0.819444	0.840278	0.819444	0.847222	0.881944	0.8125	0.847222	0.986111
Spadona_Castel_Madama_2_(RI)	0.881944	0.8125	0.770833	0.840278	0.847222	0.888889	0.854167	0.833333	0.833333	0.847222	0.833333	0.8125	0.909722	0.840278	0.840278	0.791667	0.902778	0.850394	0.8125	0.847222	0.861111	0.861111	0.805556	0.811024	0.847222	0.902778	0.840278	0.84252	0.8125	0.833333	0.902778	0.8125	0.930556	0.8125	0.826389	0.861111	0.850394	0.819444	0.840278	0.854839	0.833333	0.819444	0.840278	0.819444	0.847222	0.881944	0.8125	0.847222	0.986111
Spina_3_(RI)	0.840278	0.868056	0.798611	0.798611	0.847222	0.791667	0.784722	0.777778	0.805556	0.791667	0.805556	0.840278	0.798611	0.979167	0.784722	0.75	0.833333	0.834646	0.784722	0.791667	0.777778	0.833333	0.833333	0.76378	0.805556	0.861111	0.826389	0.826772	0.784722	0.791667	0.833333	0.770833	0.819444	0.770833	0.784722	0.791667	0.834646	0.777778	0.8125	0.774194	0.986111	0.805556	0.784722	0.736111	0.819444	0.840278	0.798611	0.791667	0.847222
Spina_4_(RI)	0.840278	0.854167	0.784722	0.798611	0.833333	0.805556	0.798611	0.777778	0.819444	0.805556	0.819444	0.8125	0.798611	0.979167	0.784722	0.763889	0.833333	0.834646	0.784722	0.791667	0.791667	0.819444	0.833333	0.76378	0.819444	0.861111	0.826389	0.84252	0.784722	0.805556	0.833333	0.784722	0.833333	0.770833	0.784722	0.777778	0.834646	0.791667	0.826389	0.790323	0.972222	0.805556	0.784722	0.75	0.833333	0.840278	0.8125	0.791667	0.847222
Trentonce_(RI)	0.826389	0.826389	0.854167	0.826389	0.819444	0.847222	0.826389	0.819444	0.847222	0.847222	0.875	0.798611	0.868056	0.798611	0.8125	0.791667	0.875	0.818898	0.840278	0.819444	0.833333	0.861111	0.847222	0.826772	0.847222	0.833333	0.854167	0.84252	0.840278	0.861111	0.875	0.826389	0.888889	0.798611	0.868056	0.875	0.818898	0.847222	0.881944	0.887097	0.791667	0.847222	0.868056	0.819444	0.847222	0.826389	0.8125	0.819444	0.847222
Bottiglia_(RI)	0.819444	0.888889	0.791667	0.791667	0.8125	0.798611	0.763889	0.798611	0.826389	0.826389	0.8125	0.972222	0.861111	0.847222	0.777778	0.756944	0.840278	0.818898	0.819444	0.784722	0.8125	0.868056	0.826389	0.795276	0.826389	0.8125	0.875	0.826772	0.819444	0.826389	0.840278	0.805556	0.826389	0.791667	0.791667	0.826389	0.818898	0.798611	0.847222	0.822581	0.854167	0.826389	0.819444	0.743056	0.8125	0.819444	0.819444	0.784722	0.840278
Campana_2_(RI)	0.854167	0.868056	0.881944	0.854167	0.861111	0.833333	0.8125	0.861111	0.833333	0.888889	0.875	0.798611	0.868056	0.798611	0.826389	0.833333	0.888889	0.858268	0.854167	0.833333	0.861111	0.888889	0.888889	0.850394	0.861111	0.847222	0.854167	0.850394	0.854167	0.902778	0.888889	0.868056	0.861111	0.784722	0.881944	0.875	0.858268	0.833333	0.881944	0.879032	0.791667	0.875	0.868056	0.833333	0.861111	0.854167	0.8125	0.833333	0.833333
Spadona_(RI)	0.854167	0.826389	0.854167	0.826389	0.888889	0.833333	0.8125	0.833333	0.861111	0.819444	0.833333	0.826389	0.868056	0.868056	0.8125	0.791667	0.958333	0.874016	0.854167	0.819444	0.819444	0.930556	0.847222	0.80315	0.819444	0.861111	0.881944	0.818898	0.854167	0.847222	0.958333	0.8125	0.875	0.8125	0.854167	0.847222	0.874016	0.833333	0.895833	0.83871	0.861111	0.847222	0.826389	0.791667	0.833333	0.854167	0.840278	0.819444	0.888889
Abate_F._(RM)	0.847222	0.847222	0.805556	0.847222	0.840278	0.840278	0.833333	0.854167	0.895833	0.854167	0.868056	0.791667	0.888889	0.819444	0.819444	0.770833	0.840278	0.84252	0.805556	0.826389	0.854167	0.840278	0.826389	0.818898	0.854167	0.895833	0.819444	0.992126	0.805556	0.854167	0.840278	0.805556	0.840278	0.763889	0.847222	0.868056	0.84252	0.798611	0.819444	0.830645	0.8125	0.798611	0.819444	0.798611	0.979167	0.847222	0.833333	0.826389	0.840278
Abitir_(RM)	0.819444	0.847222	0.833333	0.833333	0.840278	0.8125	0.819444	0.868056	0.826389	0.868056	0.840278	0.791667	0.833333	0.847222	0.833333	0.8125	0.826389	0.889764	0.805556	0.840278	0.826389	0.826389	0.868056	0.850394	0.854167	0.868056	0.847222	0.866142	0.805556	0.881944	0.826389	0.847222	0.826389	0.763889	0.819444	0.826389	0.889764	0.840278	0.847222	0.846774	0.840278	0.868056	0.847222	0.840278	0.854167	0.819444	0.805556	0.840278	0.826389
Agostina_(RM)	0.881944	0.868056	0.881944	0.854167	0.861111	0.833333	0.826389	0.888889	0.875	0.875	0.888889	0.826389	0.868056	0.840278	0.854167	0.833333	0.875	0.889764	0.868056	0.861111	0.847222	0.861111	0.875	0.850394	0.847222	0.875	0.881944	0.866142	0.868056	0.916667	0.875	0.868056	0.833333	0.826389	0.826389	0.861111	0.889764	0.833333	0.868056	0.903226	0.833333	0.875	0.881944	0.861111	0.875	0.881944	0.798611	0.861111	0.847222
Angelica_(RM)	0.826389	0.826389	0.868056	0.840278	0.902778	0.819444	0.798611	0.861111	0.833333	0.833333	0.833333	0.798611	0.840278	0.826389	0.840278	0.791667	0.847222	0.992126	0.826389	0.847222	0.819444	0.861111	0.861111	0.811024	0.805556	0.861111	0.854167	0.84252	0.826389	0.847222	0.847222	0.8125	0.805556	0.756944	0.840278	0.875	0.992126	0.819444	0.840278	0.822581	0.819444	0.861111	0.8125	0.791667	0.833333	0.826389	0.784722	0.847222	0.847222
Barocca_(RM)	0.840278	0.993056	0.798611	0.826389	0.847222	0.819444	0.8125	0.833333	0.875	0.861111	0.875	0.868056	0.840278	0.840278	0.798611	0.777778	0.833333	0.818898	0.8125	0.805556	0.819444	0.875	0.847222	0.84252	0.847222	0.861111	0.881944	0.874016	0.8125	0.875	0.833333	0.840278	0.833333	0.840278	0.826389	0.847222	0.818898	0.805556	0.854167	0.854839	0.847222	0.847222	0.854167	0.791667	0.861111	0.840278	0.784722	0.805556	0.819444
Bottiglia_1_(RM)	0.805556	0.875	0.777778	0.777778	0.798611	0.784722	0.75	0.784722	0.8125	0.8125	0.798611	0.972222	0.847222	0.833333	0.777778	0.756944	0.826389	0.80315	0.805556	0.784722	0.798611	0.854167	0.8125	0.779528	0.8125	0.798611	0.861111	0.811024	0.805556	0.8125	0.826389	0.791667	0.8125	0.777778	0.777778	0.8125	0.80315	0.784722	0.833333	0.806452	0.840278	0.8125	0.805556	0.729167	0.798611	0.805556	0.805556	0.784722	0.826389
Cannella_(RM)	0.833333	0.819444	0.805556	0.958333	0.854167	0.826389	0.819444	0.868056	0.798611	0.854167	0.840278	0.777778	0.861111	0.805556	0.833333	0.840278	0.798611	0.858268	0.819444	0.840278	0.826389	0.8125	0.840278	0.850394	0.798611	0.881944	0.805556	0.850394	0.819444	0.840278	0.798611	0.833333	0.8125	0.777778	0.819444	0.854167	0.858268	0.798611	0.805556	0.846774	0.798611	0.854167	0.833333	0.8125	0.840278	0.833333	0.791667	0.840278	0.840278
Capattera_(RM)	0.859504	0.826446	0.801653	0.859504	0.867769	0.859504	0.834711	0.834711	0.818182	0.834711	0.867769	0.768595	0.884298	0.801653	0.975207	0.793388	0.818182	0.865385	0.826446	0.983471	0.85124	0.793388	0.818182	0.817308	0.834711	0.867769	0.842975	0.836538	0.826446	0.867769	0.818182	0.826446	0.818182	0.801653	0.842975	0.884298	0.865385	0.867769	0.793388	0.841584	0.793388	0.834711	0.842975	0.859504	0.85124	0.859504	0.834711	0.983471	0.85124
Ceppetto_1_(RM)	0.842975	0.876033	0.818182	0.842975	0.834711	0.826446	0.834711	0.884298	0.834711	0.867769	0.85124	0.818182	0.85124	0.785124	0.826446	0.826446	0.85124	0.826923	0.826446	0.834711	0.834711	0.859504	0.85124	0.894231	0.85124	0.867769	0.859504	0.836538	0.826446	0.884298	0.85124	0.892562	0.85124	0.785124	0.826446	0.834711	0.826923	0.834711	0.859504	0.871287	0.793388	0.867769	0.892562	0.859504	0.834711	0.842975	0.801653	0.834711	0.85124
William_Rossa_(RM)	0.834711	0.85124	0.876033	0.85124	0.876033	0.801653	0.793388	0.842975	0.826446	0.892562	0.859504	0.809917	0.809917	0.826446	0.801653	0.834711	0.842975	0.875	0.834711	0.809917	0.809917	0.85124	0.991736	0.846154	0.842975	0.842975	0.867769	0.826923	0.834711	0.892562	0.842975	0.867769	0.826446	0.743802	0.818182	0.826446	0.875	0.793388	0.917355	0.851485	0.818182	0.892562	0.834711	0.818182	0.826446	0.834711	0.793388	0.809917	0.809917
Cocozzola_(RM)	0.861111	0.888889	0.833333	0.847222	0.881944	0.840278	0.819444	0.826389	0.868056	0.840278	0.979167	0.805556	0.875	0.819444	0.847222	0.784722	0.840278	0.850394	0.805556	0.854167	0.840278	0.854167	0.868056	0.826772	0.826389	0.895833	0.847222	0.889764	0.805556	0.868056	0.840278	0.847222	0.826389	0.791667	0.861111	0.868056	0.850394	0.8125	0.861111	0.846774	0.8125	0.854167	0.833333	0.826389	0.881944	0.861111	0.833333	0.854167	0.840278
De_lu_prete_(RM)	0.861111	0.861111	0.875	0.875	0.993056	0.826389	0.805556	0.854167	0.854167	0.854167	0.881944	0.805556	0.861111	0.847222	0.861111	0.8125	0.881944	0.913386	0.847222	0.868056	0.826389	0.895833	0.895833	0.826772	0.8125	0.881944	0.861111	0.858268	0.847222	0.854167	0.881944	0.833333	0.840278	0.763889	0.861111	0.881944	0.913386	0.826389	0.861111	0.830645	0.840278	0.854167	0.819444	0.8125	0.854167	0.861111	0.819444	0.868056	0.868056
Del_Principe_(RM)	0.833333	0.805556	0.833333	0.847222	0.909722	0.909722	0.875	0.8125	0.784722	0.840278	0.8125	0.777778	0.847222	0.819444	0.819444	0.798611	0.840278	0.874016	0.791667	0.826389	0.798611	0.854167	0.8125	0.787402	0.784722	0.868056	0.805556	0.834646	0.791667	0.784722	0.840278	0.791667	0.826389	0.736111	0.833333	0.854167	0.874016	0.770833	0.777778	0.774194	0.8125	0.798611	0.763889	0.756944	0.826389	0.833333	0.777778	0.826389	0.868056
Dell'Aia_(RM)	0.875	0.861111	0.819444	0.888889	0.840278	0.868056	0.861111	0.881944	0.840278	0.881944	0.868056	0.791667	0.875	0.805556	0.833333	0.826389	0.840278	0.889764	0.819444	0.840278	0.854167	0.840278	0.854167	0.88189	0.854167	0.881944	0.875	0.866142	0.819444	0.881944	0.840278	0.861111	0.854167	0.805556	0.833333	0.868056	0.889764	0.826389	0.875	0.879032	0.798611	0.881944	0.861111	0.868056	0.868056	0.875	0.791667	0.840278	0.868056
Di_Posta_(RM)	0.805556	0.833333	0.791667	0.847222	0.826389	0.826389	0.833333	0.868056	0.826389	0.854167	0.826389	0.777778	0.847222	0.819444	0.861111	0.826389	0.8125	0.818898	0.819444	0.868056	0.840278	0.8125	0.826389	0.874016	0.854167	0.840278	0.833333	0.84252	0.819444	0.868056	0.8125	0.847222	0.826389	0.791667	0.861111	0.868056	0.818898	0.854167	0.819444	0.870968	0.8125	0.840278	0.875	0.840278	0.854167	0.805556	0.847222	0.868056	0.8125
Fegatara_(RM)	0.847222	0.833333	0.833333	0.861111	0.826389	0.826389	0.819444	0.854167	0.840278	0.854167	0.826389	0.763889	0.875	0.805556	0.847222	0.826389	0.826389	0.874016	0.805556	0.840278	0.840278	0.826389	0.826389	0.834646	0.840278	0.854167	0.819444	0.850394	0.805556	0.868056	0.826389	0.833333	0.868056	0.805556	0.833333	0.854167	0.874016	0.798611	0.819444	0.862903	0.798611	0.854167	0.847222	0.840278	0.854167	0.847222	0.777778	0.840278	0.840278
Garofano_(RM)	0.818182	0.834711	0.793388	0.818182	0.842975	0.801653	0.793388	0.892562	0.826446	0.842975	0.826446	0.77686	0.859504	0.760331	0.867769	0.785124	0.842975	0.836538	0.85124	0.859504	0.876033	0.818182	0.809917	0.923077	0.876033	0.859504	0.834711	0.846154	0.85124	0.859504	0.842975	0.85124	0.859504	0.760331	0.85124	0.876033	0.836538	0.876033	0.818182	0.891089	0.768595	0.826446	0.900826	0.85124	0.859504	0.818182	0.842975	0.859504	0.842975
Moscarola_grande_(RM)	0.861111	0.833333	0.833333	0.875	0.868056	0.826389	0.819444	0.868056	0.840278	0.868056	0.854167	0.777778	0.888889	0.819444	0.916667	0.826389	0.854167	0.866142	0.847222	0.909722	0.840278	0.840278	0.840278	0.858268	0.854167	0.923611	0.833333	0.858268	0.847222	0.881944	0.854167	0.833333	0.881944	0.819444	0.888889	0.909722	0.866142	0.854167	0.819444	0.862903	0.8125	0.840278	0.847222	0.854167	0.868056	0.861111	0.819444	0.909722	0.881944
Moscarola_piccola_(RM)	0.847222	0.819444	0.833333	0.875	0.868056	0.8125	0.805556	0.854167	0.826389	0.868056	0.840278	0.763889	0.875	0.805556	0.902778	0.826389	0.840278	0.850394	0.833333	0.895833	0.826389	0.826389	0.840278	0.84252	0.840278	0.909722	0.819444	0.84252	0.833333	0.868056	0.840278	0.819444	0.868056	0.805556	0.875	0.895833	0.850394	0.840278	0.805556	0.846774	0.798611	0.826389	0.833333	0.840278	0.854167	0.847222	0.805556	0.895833	0.868056
San_Lorenzo_(RM)	0.833333	0.833333	0.861111	0.833333	0.868056	0.770833	0.763889	0.840278	0.826389	0.854167	0.840278	0.791667	0.819444	0.819444	0.805556	0.8125	0.854167	0.866142	0.833333	0.8125	0.798611	0.854167	0.979167	0.826772	0.826389	0.826389	0.861111	0.826772	0.833333	0.868056	0.854167	0.833333	0.8125	0.75	0.805556	0.826389	0.866142	0.798611	0.902778	0.830645	0.8125	0.881944	0.819444	0.798611	0.826389	0.833333	0.777778	0.8125	0.798611
Pera_Mazzuta_(RM)	0.826389	0.868056	0.798611	0.826389	0.819444	0.805556	0.798611	0.847222	0.833333	0.875	0.833333	0.8125	0.854167	0.8125	0.798611	0.805556	0.847222	0.818898	0.826389	0.805556	0.861111	0.847222	0.875	0.874016	0.888889	0.847222	0.868056	0.84252	0.826389	0.916667	0.847222	0.854167	0.861111	0.770833	0.826389	0.833333	0.818898	0.819444	0.868056	0.887097	0.805556	0.861111	0.881944	0.847222	0.847222	0.826389	0.798611	0.805556	0.833333
Pera_mela_(RM)	0.868056	0.854167	0.868056	0.826389	0.861111	0.833333	0.8125	0.833333	0.833333	0.875	0.847222	0.798611	0.854167	0.8125	0.798611	0.819444	0.875	0.834646	0.826389	0.805556	0.833333	0.875	0.875	0.811024	0.847222	0.833333	0.840278	0.858268	0.826389	0.861111	0.875	0.826389	0.861111	0.743056	0.881944	0.861111	0.834646	0.805556	0.868056	0.83871	0.805556	0.833333	0.826389	0.791667	0.861111	0.868056	0.798611	0.805556	0.819444
Reale_(RM)	0.784722	0.840278	0.743056	0.784722	0.75	0.777778	0.756944	0.777778	0.805556	0.791667	0.777778	0.770833	0.798611	0.770833	0.798611	0.75	0.791667	0.76378	0.798611	0.805556	0.763889	0.805556	0.763889	0.787402	0.763889	0.805556	0.826389	0.755906	0.798611	0.819444	0.791667	0.770833	0.791667	0.965278	0.756944	0.791667	0.76378	0.777778	0.770833	0.798387	0.763889	0.791667	0.798611	0.75	0.75	0.784722	0.715278	0.805556	0.819444
San_Lorenzo_1_(RM)	0.861111	0.847222	0.888889	0.847222	0.868056	0.854167	0.833333	0.854167	0.854167	0.854167	0.909722	0.819444	0.875	0.805556	0.847222	0.798611	0.895833	0.866142	0.847222	0.854167	0.854167	0.895833	0.868056	0.826772	0.854167	0.881944	0.888889	0.874016	0.847222	0.868056	0.895833	0.833333	0.826389	0.805556	0.875	0.895833	0.866142	0.840278	0.875	0.854839	0.798611	0.854167	0.847222	0.8125	0.881944	0.861111	0.833333	0.854167	0.840278
Sellecca_(RM)	0.847222	0.833333	0.805556	0.888889	0.840278	0.8125	0.833333	0.993056	0.840278	0.895833	0.8125	0.777778	0.875	0.777778	0.833333	0.8125	0.840278	0.858268	0.819444	0.840278	0.868056	0.840278	0.840278	0.929134	0.854167	0.854167	0.847222	0.850394	0.819444	0.868056	0.840278	0.833333	0.840278	0.777778	0.847222	0.868056	0.858268	0.840278	0.833333	0.895161	0.770833	0.840278	0.888889	0.881944	0.854167	0.847222	0.805556	0.840278	0.840278
Spadona_di_Castelmadama_(RM)	0.868056	0.854167	0.8125	0.854167	0.861111	0.861111	0.840278	0.861111	0.875	0.861111	0.847222	0.854167	0.965278	0.8125	0.854167	0.819444	0.875	0.874016	0.840278	0.861111	0.875	0.888889	0.819444	0.834646	0.861111	0.875	0.854167	0.897638	0.840278	0.861111	0.875	0.8125	0.888889	0.784722	0.868056	0.916667	0.874016	0.847222	0.826389	0.870968	0.805556	0.833333	0.854167	0.805556	0.888889	0.868056	0.840278	0.861111	0.888889
Spadoncina_Moricone_(RM)	0.875	0.847222	0.847222	0.847222	0.881944	0.854167	0.819444	0.854167	0.798611	0.868056	0.840278	0.819444	0.861111	0.861111	0.861111	0.784722	0.854167	0.889764	0.819444	0.868056	0.840278	0.854167	0.840278	0.818898	0.826389	0.881944	0.861111	0.866142	0.819444	0.840278	0.854167	0.819444	0.854167	0.777778	0.875	0.895833	0.889764	0.8125	0.805556	0.814516	0.854167	0.826389	0.805556	0.8125	0.868056	0.875	0.805556	0.868056	0.881944
Spina_Montorio_(RM)	0.840278	0.868056	0.798611	0.798611	0.847222	0.791667	0.784722	0.777778	0.805556	0.791667	0.805556	0.840278	0.798611	0.979167	0.784722	0.75	0.833333	0.834646	0.784722	0.791667	0.777778	0.833333	0.833333	0.76378	0.805556	0.861111	0.826389	0.826772	0.784722	0.791667	0.833333	0.770833	0.819444	0.770833	0.784722	0.791667	0.834646	0.777778	0.8125	0.774194	0.986111	0.805556	0.784722	0.736111	0.819444	0.840278	0.798611	0.791667	0.847222
Cannellina_(VT)	0.868056	0.840278	0.868056	0.826389	0.888889	0.833333	0.8125	0.833333	0.861111	0.833333	0.847222	0.826389	0.868056	0.868056	0.8125	0.791667	0.972222	0.858268	0.854167	0.819444	0.819444	0.944444	0.861111	0.80315	0.833333	0.875	0.895833	0.834646	0.854167	0.861111	0.972222	0.826389	0.875	0.8125	0.854167	0.847222	0.858268	0.819444	0.909722	0.83871	0.861111	0.847222	0.826389	0.791667	0.847222	0.868056	0.826389	0.819444	0.888889
[truncated: 262 more columns]
