# Supplementary material for: Management of genetic erosion: The (successful) case study of the pear (Pyrus communis L.) germplasm of the Lazio region (Italy)
Source: Front Plant Sci. 2023 Jan 9;13:1099420. doi: 10.3389/fpls.2022.1099420 (PMC9868429; doi:10.3389/fpls.2022.1099420)
Supplement: Supplementary file 3 [file Table_2.xlsx]

## Sheet: Foglio1
Supplementary Table 2. Cases of synonymies among the pear core collection of the Lazio Region
Variety name	Province
Spadona di Salerno	RM
Spina 3	RM
Spina	VT
Del Principe	VT
Capattera	FR
Campanella	LT
Abate	RI, LT
Biancona	RI
Spadona Castel Madama	RM
Spina	RM
Pera-mela	RM
Colle Buono	FR
Cannellina	RM
D'Estate di Sora	RM
Capattera	RM
Al Burro	FR
Fegattella	FR
Verdona	FR
Vernina	RI
Rossa di Maenza	RI
Bottiglia	LT
Pero- melo	LT, FR
Sant'Angelo	RM
Di Carpello	FR
Bottiglia	FR
Zunnina	RM
Pacella di Sgurgola	FR
Butirra precoce	FR
Scialdone di Anagni	FR
Reale Umbra	LT
Angelica	LT, VT
